# Supplementary material for: Comparative analysis of physiological variations and genetic architecture for cold stress response in soybean germplasm
Source: Front Plant Sci. 2023 Jan 6;13:1095335. doi: 10.3389/fpls.2022.1095335 (PMC9852849; doi:10.3389/fpls.2022.1095335)
Supplement: Supplementary Table 1 — Soybean varieties evaluated for cold tolerance. [file Table_1.xlsx]

## Sheet: Table S1
Table S1: Varieties name
Sr. No.	Name
1	C009
2	C019
3	C021
4	C030
5	C040
6	C044
7	C049
8	C053
9	C071
10	C089
11	C092
12	C098
13	C101
14	C113
15	C115
16	C117
17	C119
18	C125
19	C150
20	C190
21	K2C005
22	K2C006
23	K2C007
24	K2C017
25	K2C018
26	K2C020
27	K2C021
28	K2C042
29	K2C055
30	K2C096
31	K2C103
32	K2C146
33	K2C154
34	K2C167
35	K2C172
36	K2C188
37	K2C196
38	K2C201
39	K2C206
40	SD008
41	SD039
42	SD069
43	SD109
44	SD141
45	SD236
46	SD242
47	SD301
48	SD303
49	SD306
50	SD310
51	SD311
52	SD315
53	SD318
54	SD324
55	SD325
56	SD328
57	SD331
58	SD332
59	SD334
60	V015
61	V031
62	V045
63	V049
64	V051
65	V067
66	V069
67	V072
68	V073
69	V076
70	V077
71	V078
72	V082
73	V083
74	V086
75	V087
76	V091
77	V098
78	V100
79	V115
80	V118
81	V121
82	V122
83	V123
84	V165
85	V166
86	V167
87	V168
88	V170
89	V173
90	V174
91	V175
92	V178
93	V179
94	V181
95	V182
96	V183
97	V185
98	V186
99	V187
100	V188
