# Supplementary material for: Comparative analysis of physiological variations and genetic architecture for cold stress response in soybean germplasm
Source: Front Plant Sci. 2023 Jan 6;13:1095335. doi: 10.3389/fpls.2022.1095335 (PMC9852849; doi:10.3389/fpls.2022.1095335)
Supplement: Supplementary Table 2 — qRT-PCR primers used in this study. [file Table_2.xlsx]

## Sheet: Table S2
Table S2: qRT-PCR primers sequence
Rename	Gene ID	F-primer	R-primer
	Glyma.01G058600.1	TCGTGTGTATCTCACAGGCG	ACAGGAATAGCATCGGGTACG
	Glyma.08G204800.1	GCTGCTCCATTCACAAAGAGG	AGGACCAAGCTTTGGTGGAA
	Glyma.09G073900.1	CCAGCCAGAAGAGGGTACTG	AGGCCTGTCACAACTTTCTCC
	Glyma.12G232000.1	CGATGATCCCCATAGGACGTG	CACCACTTGAGCCACAGAAGA
	Glyma.20G144700.1	CACCCCTCTCCGGTCTCAAA	AACCCAACCGGTGCCTCTG
GmPOD12	Glyma.02G234200.1	GCTGCTCGTGACTCTGTTGC	GGTCGCTGAGGGAAGAACCAG
GmPOD29	Glyma.06G275900.1	GAAAAACAACTTGCCCCGCC	AAAAGCACCTGGTCGGAGTG
GmPOD37	Glyma.09G277900.1	GGTTGCTCTTTCAGGATCGCA	GGCCAAATTGCTGTCCCCA
GmPOD47	Glyma.11G161600.1	ATCTGTAGTAAAATCTGCTGTGGC	TCTTCTCCCCCTGGAAGGTT
GmPOD62	Glyma.17G010900.1	ACAGTGTTCTTGTTTCATTCAAGGT	TCAGAGCTGTGACTGTGAGC
GmTPS01	Glyma.01G031900.1	CATCAATATGCAGACCCCGACT	CTTGTTTAACCCCTGTGGCTTG
GmTPS13	Glyma.05G219800.1	TGTGGAGAATTTGGAGGTGGG	CGATCTTCAGGCCATCCAAAC
GmTPS35	Glyma.13G088300.1	AAGTCTGTCCCTGGGGCTAA	CTTGTTCAGCCAATGACACCC
GmTPS37	Glyma.13G264600.1	ACATTTTCTGACAAAGCAGGATGAA	ACTTGCTGGGTTCTTCAATGAC
GmTPS45	Glyma.18G018100.1	CCATTCCGAGGAGGAGGGTT	CTCCTGCGACAAAGGTGTGG
GmSOD01	Glyma.02G087700.1	CATGGTTCCACCTCAGGGTT	AGGATATGGTGGTGGCTTCAG
GmSOD05	Glyma.10G117100.1	TCCTTGCTACCCTCATCATGC	TGGTGGCTTCAACTCGAACT
GmSOD07	Glyma.11G192700.1	CCTTGGTGGTCCATGAGCTT	ACTTTACCACTGCACCAGGG
GmSOD08	Glyma.12G081300.1	TTCCGACCTCATCCCCTTCT	AAGACGGTGAGGGGCTTCAA
GmSOD12	Glyma.20G050800.1	GTGGGAGCATGCATATTATCTGG	AGTTCACAAAAGCCTCTGCTCT
Cold related genes
DREB1E	Glyma.01G216000	CAGAGTGTGATGGCCACGAA	ACAGGGTGGAGGAGACATCA
DREB1D	Glyma.09G147200	AAACTTTGCTGACTCGGCCT	CCACACACTCCTGCCTTGTA
DREB1D	Glyma.16G199000	CAGGATTTGGCTGGGGACTT	CTTTGCGTTAGCAGTGGCG
COR	Glyma.09G045700	TGTGGCAGGATCAGGAGGAT	ACCCATATCCAGGCTGTTGC
SCOF-1 protein	Glyma.17G236200	TGAAGAAGAGTACCTCGCCCT	AGGATCTGGTGTCGGCTGTG
MPK3	Glyma.12G073000	CCGATTTTGCGGCGGTTCC	AAACGATTCCGTACGCGCC
Actin	Glyma.02g091900	GACCTTCAACACCCCTGCT	GTGGGAGTGCATAACCCTC
