# Supplementary material for: Comparative analysis of physiological variations and genetic architecture for cold stress response in soybean germplasm
Source: Front Plant Sci. 2023 Jan 6;13:1095335. doi: 10.3389/fpls.2022.1095335 (PMC9852849; doi:10.3389/fpls.2022.1095335)
Supplement: Supplementary Table 3 — GmSOD genes RNA-seq expression and their target miRNAs. [file Table_3.xlsx]

## Sheet: Table S3.1
Table S3.1: RNA-seq exprression analysis of SOD genes under cold stress in Soybean
Gene	Renamed	CK	1h	24h
Glyma.02G087700	GmSOD01	5.73333	16.1667	18.8
Glyma.03G242900	GmSOD02	51.1667	69.1667	59.8667
Glyma.04G221300	GmSOD03	27.8667	41.4333	33.6667
Glyma.06G144500	GmSOD04	26.5	32.1	31.6667
Glyma.10G117100	GmSOD05	2.7	4.1	4.63333
Glyma.10G193500	GmSOD06	268.2	193.633	231.633
Glyma.11G192700	GmSOD07	100.2	168.033	121.8
Glyma.12G081300	GmSOD08	71.6333	122	85.3333
Glyma.12G178800	GmSOD09	19.8667	26.3667	15.6333
Glyma.16G153900	GmSOD10	30.2667	23.1667	29.6
Glyma.19G240400	GmSOD11	53.9667	61.4	51.9667
Glyma.20G050800	GmSOD12	1.66667	6.96667	7.23333
Glyma.20G196900	GmSOD13	404.333	241	281.433

## Sheet: Table S3.2
Table S3.2: list of miRNA that target the SOD genes in Soybean
miRNA_Acc.	Target_Acc.	Expectation	UPE$	miRNA_start	miRNA_end	Target_start	Target_end	miRNA_aligned_fragment	alignment	Target_aligned_fragment	Inhibition	Target_Desc.	Multiplicity
gma-miR1521a	Glyma.12G081300	4	-1	1	20	235	254	CUGUUAAUGGAAAAUGUUGA	:.::: ::::..:::.::	ACGACAGUUUCUGUUAGCAU	Cleavage		1
gma-miR319q	Glyma.16G153900	4	-1	1	21	59	79	UGGACUGAAGGGAGCUCCUUC	:: .::::.:::::::..	UUAGAGGCUCUCUUCAGUUUC	Cleavage		1
gma-miR396b-3p	Glyma.16G153900	4	-1	1	21	128	148	GCUCAAGAAAGCUGUGGGAGA	: ::::: .:::::: ::.:.	UGUCCCAAGGCUUUCAUGGGU	Cleavage		1
gma-miR396k-3p	Glyma.16G153900	4	-1	1	21	128	148	GCUCAAGAAAGCUGUGGGAGA	: ::::: .:::::: ::.:.	UGUCCCAAGGCUUUCAUGGGU	Cleavage		1
gma-miR4993	Glyma.12G081300	4	-1	1	21	28	48	GAGCGGCGGCGGUGGAGGAUG	.:.:::::.:::::.::	GUCGUUUCACCGUCGCCGUUC	Cleavage		1
gma-miR4993	Glyma.11G192700	4	-1	1	21	28	48	GAGCGGCGGCGGUGGAGGAUG	.:.:::::.:::::.::	GUCGUUUCACCGUCGCCGUUC	Cleavage		1
gma-miR9745	Glyma.06G144500	4	-1	1	24	567	590	AGAAUUAAAUUUGGACCGUAUAAC	: :: ::::::::..:::	UACUAAGGGACCAAAUUUGGUUCC	Cleavage		1
gma-miR9745	Glyma.04G221300	4	-1	1	24	564	587	AGAAUUAAAUUUGGACCGUAUAAC	: :: ::::::::..:::	UACUAAGGGACCAAAUUUGGUUCC	Cleavage		1
gma-miR159a-3p	Glyma.19G240400	4.5	-1	1	21	177	197	UUUGGAUUGAAGGGAGCUCUA	:.:::: : .:::::::: ::	UGGAGCGCAUUUCAAUCCUAA	Cleavage		1
gma-miR159a-3p	Glyma.02G087700	4.5	-1	1	21	595	615	UUUGGAUUGAAGGGAGCUCUA	:: : :.::::::::..:	GUGAACCCUCUUCAAUCUGAU	Cleavage		1
gma-miR159e-3p	Glyma.19G240400	4.5	-1	1	21	177	197	UUUGGAUUGAAGGGAGCUCUA	:.:::: : .:::::::: ::	UGGAGCGCAUUUCAAUCCUAA	Cleavage		1
gma-miR159e-3p	Glyma.02G087700	4.5	-1	1	21	595	615	UUUGGAUUGAAGGGAGCUCUA	:: : :.::::::::..:	GUGAACCCUCUUCAAUCUGAU	Cleavage		1
gma-miR167a	Glyma.03G242900	4.5	-1	1	21	269	289	UGAAGCUGCCAGCAUGAUCUA	::: .: ::: ::::::::	AUGAUGGUACUGUCAGCUUCA	Cleavage		1
gma-miR167b	Glyma.03G242900	4.5	-1	1	21	269	289	UGAAGCUGCCAGCAUGAUCUA	::: .: ::: ::::::::	AUGAUGGUACUGUCAGCUUCA	Cleavage		1
gma-miR167c	Glyma.03G242900	4.5	-1	1	21	269	289	UGAAGCUGCCAGCAUGAUCUG	::: .: ::: ::::::::	AUGAUGGUACUGUCAGCUUCA	Cleavage		1
gma-miR167d	Glyma.03G242900	4.5	-1	1	21	269	289	UGAAGCUGCCAGCAUGAUCUA	::: .: ::: ::::::::	AUGAUGGUACUGUCAGCUUCA	Cleavage		1
gma-miR167e	Glyma.03G242900	4.5	-1	1	21	269	289	UGAAGCUGCCAGCAUGAUCUU	: ::: .: ::: ::::::::	AUGAUGGUACUGUCAGCUUCA	Cleavage		1
gma-miR167f	Glyma.03G242900	4.5	-1	1	21	269	289	UGAAGCUGCCAGCAUGAUCUU	: ::: .: ::: ::::::::	AUGAUGGUACUGUCAGCUUCA	Cleavage		1
gma-miR167g	Glyma.03G242900	4.5	-1	1	22	268	289	UGAAGCUGCCAGCAUGAUCUGA	::: .: ::: ::::::::	GAUGAUGGUACUGUCAGCUUCA	Cleavage		1
gma-miR167j	Glyma.03G242900	4.5	-1	1	21	269	289	UGAAGCUGCCAGCAUGAUCUG	::: .: ::: ::::::::	AUGAUGGUACUGUCAGCUUCA	Cleavage		1
gma-miR2109-5p	Glyma.06G144500	4.5	-1	1	20	515	534	UGCGAGUGUCUUCGCCUCUG	:::: .::::: .::.:.:	AAGAGUUGAAGAGGCUUGUA	Cleavage		1
gma-miR2109-5p	Glyma.04G221300	4.5	-1	1	20	512	531	UGCGAGUGUCUUCGCCUCUG	:::: .::::: .::.:.:	AAGAGUUGAAGAGGCUUGUA	Cleavage		1
gma-miR4996	Glyma.10G117100	4.5	-1	1	20	434	453	UAGAAGCUCCCCAUGUUCUC	:. :::::::::::::	GGCCAUCUGGGGAGCUUCUA	Cleavage		1
gma-miR5036	Glyma.02G087700	4.5	-1	1	22	75	96	AGAGGCCCUUGGGGAGGAGUAA	: ..::: ::.::.:: .::::	UGGUUCCACCUCAGGGUUCUCU	Cleavage		1
gma-miR1507c-3p	Glyma.20G050800	5	-1	1	20	423	442	CCUCAUUCCAAACAUCAUCU	:: ::: ::::::::: : :	AGCUGAGGUUUGGAAUCAUG	Cleavage		1
gma-miR1514a-3p	Glyma.02G087700	5	-1	1	21	533	553	AUGCCUAUUUUAAAAUGAAAA	::.. :: :..::.:::::	AGUUUGGUUCAGGAUGGGCAU	Cleavage		1
gma-miR1514a-3p	Glyma.10G117100	5	-1	1	21	524	544	AUGCCUAUUUUAAAAUGAAAA	::.. :: :..::.:::::	AAUUUGGUUCAGGAUGGGCAU	Cleavage		1
gma-miR1514b-3p	Glyma.02G087700	5	-1	1	21	533	553	AUGCCUAUUUUAAAAUGAAAA	::.. :: :..::.:::::	AGUUUGGUUCAGGAUGGGCAU	Cleavage		1
gma-miR1514b-3p	Glyma.10G117100	5	-1	1	21	524	544	AUGCCUAUUUUAAAAUGAAAA	::.. :: :..::.:::::	AAUUUGGUUCAGGAUGGGCAU	Cleavage		1
gma-miR156ab	Glyma.20G050800	5	-1	1	21	64	84	AUUUAAGUGAUGGGAGCUCCG	:. .:::..:.:::: :::	AUGGCUUCCUGUUACUUCAAU	Cleavage		1
gma-miR159a-3p	Glyma.12G081300	5	-1	1	21	330	350	UUUGGAUUGAAGGGAGCUCUA	.:::: : .::.::::: ::	AGGAGCACAUUUUAAUCCUAA	Cleavage		1
gma-miR159a-3p	Glyma.11G192700	5	-1	1	21	330	350	UUUGGAUUGAAGGGAGCUCUA	.:::: : .::.::::: ::	GGGAGCACAUUUUAAUCCUAA	Cleavage		1
gma-miR159a-3p	Glyma.10G117100	5	-1	1	21	586	606	UUUGGAUUGAAGGGAGCUCUA	:: . :.::::::::..:	CUGAAUCCUCUUCAAUCUGAU	Cleavage		1
gma-miR159b-3p	Glyma.02G087700	5	-1	1	21	595	615	AUUGGAGUGAAGGGAGCUCCA	:: : :.::::: ::..::	GUGAACCCUCUUCAAUCUGAU	Cleavage		1
gma-miR159b-5p	Glyma.20G196900	5	-1	1	21	687	707	GAGUUCCCUGCACUCCAAGUC	: :::. ::::: ::.:::	UUCCUGGGAUGCAGUGAGCUC	Cleavage		1
gma-miR159c	Glyma.02G087700	5	-1	1	21	595	615	AUUGGAGUGAAGGGAGCUCCG	:: : :.::::: ::..::	GUGAACCCUCUUCAAUCUGAU	Cleavage		1
gma-miR159e-3p	Glyma.12G081300	5	-1	1	21	330	350	UUUGGAUUGAAGGGAGCUCUA	.:::: : .::.::::: ::	AGGAGCACAUUUUAAUCCUAA	Cleavage		1
gma-miR159e-3p	Glyma.11G192700	5	-1	1	21	330	350	UUUGGAUUGAAGGGAGCUCUA	.:::: : .::.::::: ::	GGGAGCACAUUUUAAUCCUAA	Cleavage		1
gma-miR159e-3p	Glyma.10G117100	5	-1	1	21	586	606	UUUGGAUUGAAGGGAGCUCUA	:: . :.::::::::..:	CUGAAUCCUCUUCAAUCUGAU	Cleavage		1
gma-miR159f-3p	Glyma.02G087700	5	-1	1	21	595	615	AUUGGAGUGAAGGGAGCUCCA	:: : :.::::: ::..::	GUGAACCCUCUUCAAUCUGAU	Cleavage		1
gma-miR159f-5p	Glyma.20G196900	5	-1	1	21	687	707	GAGUUCCCUGCACUCCAAGUC	: :::. ::::: ::.:::	UUCCUGGGAUGCAGUGAGCUC	Cleavage		1
gma-miR2118a-5p	Glyma.02G087700	5	-1	1	22	38	58	GGAGAUGGGAGGGUCGGUAAAG	:: ::.: :::.:::..:.:.:	CUCUAUC-ACCUUCCUGUUUUC	Cleavage		1
gma-miR2118a-5p	Glyma.10G117100	5	-1	1	22	41	61	GGAGAUGGGAGGGUCGGUAAAG	:: ::.: :::.:::..:.:.:	CUCUAUC-ACCUUCCUGUUUUC	Cleavage		1
gma-miR2118b-5p	Glyma.02G087700	5	-1	1	22	38	58	GGAGAUGGGAGGGUCGGUAAAG	:: ::.: :::.:::..:.:.:	CUCUAUC-ACCUUCCUGUUUUC	Cleavage		1
gma-miR2118b-5p	Glyma.10G117100	5	-1	1	22	41	61	GGAGAUGGGAGGGUCGGUAAAG	:: ::.: :::.:::..:.:.:	CUCUAUC-ACCUUCCUGUUUUC	Cleavage		1
gma-miR395h	Glyma.16G153900	5	-1	1	21	124	144	AUGAAGUGUUUGGGAGAACUC	:.::: ::::::. .:::::	GGGUUGUCCCAAGGCUUUCAU	Cleavage		1
gma-miR396d	Glyma.16G153900	5	-1	1	24	121	144	AAGAAAGCUGUGGGAGAAUAUGGC	.:: ::::: .:::::: :	ACAGGGUUGUCCCAAGGCUUUCAU	Translation		1
gma-miR396f	Glyma.02G087700	5	-1	1	25	498	522	AGCUUUCUUGAACUUCUUAUGCCUA	: :.: .::::::::: :::	AUUCCUUGAUGAGUUCAAGACUGCU	Cleavage		1
gma-miR398a	Glyma.12G081300	5	-1	1	21	390	411	UGUG-UUCUCAGGUCACCCCUU	::::::::::.::: ::.:	UGCGGGUGACCUGGGAAACAUA	Cleavage		1
gma-miR398a	Glyma.11G192700	5	-1	1	21	390	411	UGUG-UUCUCAGGUCACCCCUU	::::::::::.::: ::.:	UGCGGGUGACCUGGGAAACAUA	Cleavage		1
gma-miR398a	Glyma.12G178800	5	-1	1	21	327	348	UGUG-UUCUCAGGUCACCCCUU	::::::::::.::: ::.:	UGCGGGUGACCUGGGAAACAUA	Cleavage		1
gma-miR398b	Glyma.12G178800	5	-1	1	21	327	348	UGUG-UUCUCAGGUCACCCCUU	::::::::::.::: ::.:	UGCGGGUGACCUGGGAAACAUA	Cleavage		1
gma-miR398b	Glyma.12G081300	5	-1	1	21	390	411	UGUG-UUCUCAGGUCACCCCUU	::::::::::.::: ::.:	UGCGGGUGACCUGGGAAACAUA	Cleavage		1
gma-miR398b	Glyma.11G192700	5	-1	1	21	390	411	UGUG-UUCUCAGGUCACCCCUU	::::::::::.::: ::.:	UGCGGGUGACCUGGGAAACAUA	Cleavage		1
gma-miR4343b	Glyma.20G050800	5	-1	1	24	677	701	UCUUACAGAU-CAAGUUGAUUCGGA	:::::.::: ::.:::..::	CAAUUAUCAAUUUGGAUUUGUGGGA	Translation		1
gma-miR4364b	Glyma.04G221300	5	-1	1	24	266	289	UAACAACAGCGGAAGAACCUUCUU	:. ::: ::: ::::: :: ::::	AGAAAGAUUCCUCCGCCGUCGUUA	Cleavage		1
gma-miR4364b	Glyma.06G144500	5	-1	1	24	269	292	UAACAACAGCGGAAGAACCUUCUU	:. ::: ::: ::::: :: ::::	AGAAAGAUUCCUCCGCCGUCGUUA	Cleavage		1
gma-miR5667-5p	Glyma.06G144500	5	-1	1	21	478	498	AAUCCAUUCAGAUCUGUUUCG	: : : .:.::::.::::.:	CUACAGGGGUCUGGAUGGGUG	Cleavage		1
gma-miR5667-5p	Glyma.04G221300	5	-1	1	21	475	495	AAUCCAUUCAGAUCUGUUUCG	: : : .:.::::.::::.:	CUACAGGGGUCUGGAUGGGUG	Cleavage		1
gma-miR5678	Glyma.02G087700	5	-1	1	21	814	834	UUCCAUGAUAAGAUCUUUGAC	: :::.: ::: :::: :::.	GCCAAGGCUCUAAUCAAGGAG	Translation		1
gma-miR9749	Glyma.10G117100	5	-1	1	21	822	842	UUAGCUUCUUUCACCUUUCCC	:: .:.:: ::.:::.:::.:	GGAGAGGGAGAGAGAGGCUGA	Cleavage		1
