# Supplementary material for: Comparative analysis of physiological variations and genetic architecture for cold stress response in soybean germplasm
Source: Front Plant Sci. 2023 Jan 6;13:1095335. doi: 10.3389/fpls.2022.1095335 (PMC9852849; doi:10.3389/fpls.2022.1095335)
Supplement: Supplementary Table 4 — GmPOD genes RNA-seq expression and their target miRNAs. [file Table_4.xlsx]

## Sheet: Table S4.1
Table S4.1 RNA-seq exprression analysis of POD genes under cold stress in Soybean
Gene	Renamed	CK	1h	24h
Glyma.01G027000	GmPOD01	0	0	0
Glyma.01G130500	GmPOD02	0	0	0
Glyma.01G130800	GmPOD03	0	0	0
Glyma.01G184200	GmPOD04	0	0	0
Glyma.02G008900	GmPOD05	0	0	0
Glyma.02G037800	GmPOD06	0	0	0
Glyma.02G079800	GmPOD07	0	0	0
Glyma.02G151700	GmPOD08	0	0	0
Glyma.02G233800	GmPOD09	0	0	0
Glyma.02G233900	GmPOD10	0	0	0
Glyma.02G234000	GmPOD11	0	0	0
Glyma.02G234200	GmPOD12	37.2	45.65	37.65
Glyma.02G259500	GmPOD13	0	0	0
Glyma.03G007800	GmPOD14	0	0	0
Glyma.03G037800	GmPOD15	0	0	0
Glyma.03G037900	GmPOD16	0	0	0
Glyma.03G038100	GmPOD17	0	0	0
Glyma.03G038200	GmPOD18	0	0	0
Glyma.03G038300	GmPOD19	0	0	0
Glyma.03G038500	GmPOD20	0	0	0
Glyma.03G038600	GmPOD21	0	0	0
Glyma.03G038700	GmPOD22	0	0	1.65
Glyma.03G039600	GmPOD23	0	0	0
Glyma.03G039700	GmPOD24	0	0	0
Glyma.03G039800	GmPOD25	0	0	0
Glyma.03G208200	GmPOD26	0	0	0
Glyma.04G227200	GmPOD27	0	0	0
Glyma.05G247900	GmPOD28	3.55	2.85	1.3
Glyma.06G275900	GmPOD29	7.3	7.35	9.2
Glyma.07G263000	GmPOD30	0	0	0
Glyma.08G056400	GmPOD31	3.3	2.8	2.75
Glyma.08G162700	GmPOD32	0	0	0
Glyma.08G168000	GmPOD33	0	0	0
Glyma.08G179600	GmPOD34	3.05	3.4	4.4
Glyma.08G292100	GmPOD35	0	0	0
Glyma.09G277800	GmPOD36	0	0	0
Glyma.09G277900	GmPOD37	10.9	11.7	15.55
Glyma.09G284400	GmPOD38	0	0	0
Glyma.09G284700	GmPOD39	0	0	0
Glyma.10G009400	GmPOD40	0.95	1.35	2.5
Glyma.10G009600	GmPOD41	0.9	1.2	1.75
Glyma.10G022500	GmPOD42	0	0	0
Glyma.10G191700	GmPOD43	0	0	0
Glyma.10G222400	GmPOD44	0	1.7	0.9
Glyma.10G222500	GmPOD45	3.6	2.8	3.05
Glyma.11G058100	GmPOD46	0	0	0
Glyma.11G161600	GmPOD47	1.4	2.2	3.6
Glyma.11G161800	GmPOD48	0	0	0
Glyma.11G162100	GmPOD49	0	0	0
Glyma.12G129500	GmPOD50	0.6	0	0
Glyma.12G211900	GmPOD51	0	0	0
Glyma.14G053700	GmPOD52	0	0	0.75
Glyma.14G201600	GmPOD53	0	0	0
Glyma.14G201700	GmPOD54	0	0	0
Glyma.14G201800	GmPOD55	9.65	12.95	11
Glyma.15G244600	GmPOD56	0	0	0
Glyma.15G259500	GmPOD57	0	0	0
Glyma.15G264400	GmPOD58	0	0	0
Glyma.16G164200	GmPOD59	4.3	4.65	6.15
Glyma.16G164300	GmPOD60	0	0	0
Glyma.16G164400	GmPOD61	7.15	5.7	7.55
Glyma.17G010900	GmPOD62	100	107.55	101.35
Glyma.17G109400	GmPOD63	100	107.55	101.35
Glyma.17G177800	GmPOD64	100	107.55	101.35
Glyma.18G055300	GmPOD65	13.2	10.7	10.65
Glyma.18G055400	GmPOD66	0	0	0
Glyma.18G055500	GmPOD67	0	0	0
Glyma.18G055600	GmPOD68	0	0	0
Glyma.18G131600	GmPOD69	0	0	0
Glyma.18G211000	GmPOD70	2.05	1.4	1.6
Glyma.18G211100	GmPOD71	5.15	7	6.15
Glyma.19G118100	GmPOD72	0	0	0
Glyma.19G205400	GmPOD73	0	0	0
Glyma.20G001400	GmPOD74	0	0	0
Glyma.20G011900	GmPOD75	0	0	0
Glyma.20G169200	GmPOD76	10.3	4.05	8.55
Glyma.20G241800	GmPOD77	0	0	1.75
Glyma.17G013600	GmPOD78	37.6333	27.8667	35.6
Glyma.17G036200	GmPOD79	0	0	0
Glyma.17G052900	GmPOD80	0	0	0
Glyma.17G053000	GmPOD81	0	0	0
Glyma.17G061400	GmPOD82	0	0	0
Glyma.17G221400	GmPOD83	0	0	0
Glyma.16G207500	GmPOD84	0	0	0
Glyma.17G253800	GmPOD85	0	0	0.366667
Glyma.19G013400	GmPOD86	0.2	0.966667	0.6
Glyma.20G171900	GmPOD87	2.3	3.5	6
Glyma.20G191800	GmPOD88	0.3	0.266667	0
Glyma.01G171100	GmPOD89	0	0	0
Glyma.01G192500	GmPOD90	1.36667	0	1.5
Glyma.02G135100	GmPOD91	0	0	0
Glyma.02G135200	GmPOD92	0	0	0
Glyma.03G007700	GmPOD93	0	0	0
Glyma.03G145600	GmPOD94	0.9	0	0
Glyma.03G208100	GmPOD95	0	0	0
Glyma.04G220600	GmPOD96	0	0	0
Glyma.05G145600	GmPOD97	0	0	0
Glyma.06G060100	GmPOD98	0	0	0
Glyma.06G145300	GmPOD99	2	1.83333	3.1
Glyma.06G221700	GmPOD100	0	0	0
Glyma.07G209900	GmPOD101	0	0	0
Glyma.07G237400	GmPOD102	0	0	0
Glyma.07G260300	GmPOD103	150.233	125.167	126.233
Glyma.08G179700	GmPOD104	10.0333	4.3	8
Glyma.09G022400	GmPOD105	0.6	0	0.4
Glyma.09G022500	GmPOD106	0	0	0
Glyma.09G057100	GmPOD107	0	0	0
Glyma.09G065800	GmPOD108	0	0	0
Glyma.09G109800	GmPOD109	0	0	0
Glyma.09G148600	GmPOD110	0	1.6	0.6
Glyma.09G156700	GmPOD111	0	0.4	0.466667
Glyma.10G050800	GmPOD112	0	0	0
Glyma.10G240300	GmPOD113	0.2	0.4	0
Glyma.11G049600	GmPOD114	2.1	3.7	4.23333
Glyma.11G072000	GmPOD115	0	0	0
Glyma.11G101200	GmPOD116	0.433333	0	0.466667
Glyma.12G195500	GmPOD117	5.13333	4.3	5.36667
Glyma.12G195600	GmPOD118	0	0	0
Glyma.13G098400	GmPOD119	0	0	0
Glyma.13G069400	GmPOD120	2.96667	4.66667	4.6
Glyma.13G106400	GmPOD121	0	0	0
Glyma.13G138300	GmPOD122	0	0	0
Glyma.13G167100	GmPOD123	0.4	1.3	1.66667
Glyma.13G172300	GmPOD124	0	0	0
Glyma.13G306900	GmPOD125	0	0	0.466667
Glyma.13G307000	GmPOD126	0	1.26667	1.9
Glyma.13G346100	GmPOD127	3.23333	2.63333	2.03333
Glyma.14G070800	GmPOD128	0	0	0
Glyma.20G191800	GmPOD129	0.3	0.266667	0

## Sheet: Table S4.2
Table S4.2: list of miRNA that target the POD genes in Soybean
miRNA_Acc.	Target_Acc.	Expectation	UPE$	miRNA_start	miRNA_end	Target_start	Target_end	miRNA_aligned_fragment	alignment	Target_aligned_fragment	Inhibition	Target_Desc.	Multiplicity
gma-miR396h	Glyma.01G130500	2	-1	1	20	319	338	UCCACAGCUUUCUUGAACUG	:: :::::.:.::::::::	GAGAUCAAGGAGGCUGUGGA	Cleavage		1
gma-miR5372	Glyma.09G022400	2	-1	1	21	231	251	UUGUUCGAUAAAACUGUUGUG	:.:: :::::::.:.::::::	CGCAUCAGUUUUGUUGAACAA	Cleavage		1
gma-miR5372	Glyma.15G128700	2	-1	1	21	231	251	UUGUUCGAUAAAACUGUUGUG	..:: :::::::.:.::::::	UGCAUCAGUUUUGUUGAACAA	Cleavage		1
gma-miR5039	Glyma.18G211000	2.5	-1	1	21	868	888	CCCUUUUUUAAUCGUUGCAUG	::::::.:::::::: .:::	AAUGCAAUGAUUAAAAUGGGG	Cleavage		1
gma-miR5039	Glyma.18G211100	2.5	-1	1	21	886	906	CCCUUUUUUAAUCGUUGCAUG	::::::.:::::::: .:::	AAUGCAAUGAUUAAAAUGGGG	Cleavage		1
gma-miR5039	Glyma.09G277900	2.5	-1	1	21	946	966	CCCUUUUUUAAUCGUUGCAUG	::::::.:::::::: .:::	AAUGCAAUGAUUAAAAUGGGG	Cleavage		1
gma-miR1508a	Glyma.10G222400	3	-1	1	23	413	435	UCUAGAAAGGGAAAUAGCAGUUG	:. ::::.:::.:::::: .::	GAGAUGCUGUUUUCCUUUCAGGA	Cleavage		1
gma-miR1508a	Glyma.20G169200	3	-1	1	23	434	456	UCUAGAAAGGGAAAUAGCAGUUG	::::.:::.:::::: .::	GUGAUGCUGUUUUCCUUUCAGGA	Cleavage		1
gma-miR1535a	Glyma.13G069400	3	-1	1	19	120	138	CUUGUUUGUGGUGAUGUCU	.:::: :..:::::.::::	GGACACCGUCACAAGCAAG	Cleavage		1
gma-miR1535b	Glyma.13G069400	3	-1	1	21	118	138	CUUGUUUGUGGUGAUGUCUAG	.:::: :..:::::.::::	AGGGACACCGUCACAAGCAAG	Cleavage		1
gma-miR164a	Glyma.11G162100	3	-1	1	21	23	43	UGGAGAAGCAGGGCACGUGCA	:::::...::::::::.:	AUAACGUGUUUUGCUUCUCUA	Cleavage		1
gma-miR164b	Glyma.11G162100	3	-1	1	20	24	43	UGGAGAAGCAGGGCACGUGC	:::::...::::::::.:	UAACGUGUUUUGCUUCUCUA	Cleavage		1
gma-miR164c	Glyma.11G162100	3	-1	1	20	24	43	UGGAGAAGCAGGGCACGUGC	:::::...::::::::.:	UAACGUGUUUUGCUUCUCUA	Cleavage		1
gma-miR164d	Glyma.11G162100	3	-1	1	20	24	43	UGGAGAAGCAGGGCACGUGC	:::::...::::::::.:	UAACGUGUUUUGCUUCUCUA	Cleavage		1
gma-miR164e	Glyma.11G162100	3	-1	1	21	23	43	UGGAGAAGCAGGGCACGUGCA	:::::...::::::::.:	AUAACGUGUUUUGCUUCUCUA	Cleavage		1
gma-miR164f	Glyma.11G162100	3	-1	1	21	23	43	UGGAGAAGCAGGGCACGUGCA	:::::...::::::::.:	AUAACGUGUUUUGCUUCUCUA	Cleavage		1
gma-miR164g	Glyma.11G162100	3	-1	1	21	23	43	UGGAGAAGCAGGGCACGUGCA	:::::...::::::::.:	AUAACGUGUUUUGCUUCUCUA	Cleavage		1
gma-miR164h	Glyma.11G162100	3	-1	1	21	23	43	UGGAGAAGCAGGGCACGUGCA	:::::...::::::::.:	AUAACGUGUUUUGCUUCUCUA	Cleavage		1
gma-miR164i	Glyma.11G162100	3	-1	1	21	23	43	UGGAGAAGCAGGGCACGUGCA	:::::...::::::::.:	AUAACGUGUUUUGCUUCUCUA	Cleavage		1
gma-miR164j	Glyma.11G162100	3	-1	1	21	23	43	UGGAGAAGCAGGGCACGUGCA	:::::...::::::::.:	AUAACGUGUUUUGCUUCUCUA	Cleavage		1
gma-miR164k	Glyma.11G162100	3	-1	1	21	23	43	UGGAGAAGCAGGGCACGUGCA	:::::...::::::::.:	AUAACGUGUUUUGCUUCUCUA	Cleavage		1
gma-miR393h	Glyma.10G222400	3	-1	1	22	441	462	UUCCAAAGGGAUCGCAUUGAUC	: ::: :::.:::::::.:	AGACUAUGAGAUUCCUUUGGGA	Cleavage		1
gma-miR393h	Glyma.20G169200	3	-1	1	22	462	483	UUCCAAAGGGAUCGCAUUGAUC	: ::: :::.:::::::.:	AGACUAUGAGAUUCCUUUGGGA	Cleavage		1
gma-miR393i	Glyma.20G169200	3	-1	1	22	462	483	UUCCAAAGGGAUCGCAUUGAUC	: ::: :::.:::::::.:	AGACUAUGAGAUUCCUUUGGGA	Cleavage		1
gma-miR393i	Glyma.10G222400	3	-1	1	22	441	462	UUCCAAAGGGAUCGCAUUGAUC	: ::: :::.:::::::.:	AGACUAUGAGAUUCCUUUGGGA	Cleavage		1
gma-miR393j	Glyma.10G222400	3	-1	1	22	441	462	UUCCAAAGGGAUCGCAUUGAUC	: ::: :::.:::::::.:	AGACUAUGAGAUUCCUUUGGGA	Cleavage		1
gma-miR393j	Glyma.20G169200	3	-1	1	22	462	483	UUCCAAAGGGAUCGCAUUGAUC	: ::: :::.:::::::.:	AGACUAUGAGAUUCCUUUGGGA	Cleavage		1
gma-miR393k	Glyma.10G222400	3	-1	1	22	441	462	UUCCAAAGGGAUCGCAUUGAUC	: ::: :::.:::::::.:	AGACUAUGAGAUUCCUUUGGGA	Cleavage		1
gma-miR393k	Glyma.20G169200	3	-1	1	22	462	483	UUCCAAAGGGAUCGCAUUGAUC	: ::: :::.:::::::.:	AGACUAUGAGAUUCCUUUGGGA	Cleavage		1
gma-miR396a-5p	Glyma.01G130500	3	-1	1	21	319	339	UUCCACAGCUUUCUUGAACUG	:: :::::.:.::::::::	GAGAUCAAGGAGGCUGUGGAC	Cleavage		1
gma-miR396b-5p	Glyma.01G130500	3	-1	1	21	319	339	UUCCACAGCUUUCUUGAACUU	.:: :::::.:.::::::::	GAGAUCAAGGAGGCUGUGGAC	Cleavage		1
gma-miR396c	Glyma.01G130500	3	-1	1	21	319	339	UUCCACAGCUUUCUUGAACUU	.:: :::::.:.::::::::	GAGAUCAAGGAGGCUGUGGAC	Cleavage		1
gma-miR396e	Glyma.01G130500	3	-1	1	22	318	339	UUCCACAGCUUUCUUGAACUGU	:: :::::.:.::::::::	UGAGAUCAAGGAGGCUGUGGAC	Cleavage		1
gma-miR396i-3p	Glyma.10G022500	3	-1	1	21	211	231	GUUCAAUAAAGCUGUGGGAAG	: :: :::.:::.::::::	GAUGCCUCAGUUUUGUUGAAC	Cleavage		1
gma-miR396i-5p	Glyma.01G130500	3	-1	1	21	319	339	UUCCACAGCUUUCUUGAACUG	:: :::::.:.::::::::	GAGAUCAAGGAGGCUGUGGAC	Cleavage		1
gma-miR396k-5p	Glyma.01G130500	3	-1	1	21	319	339	UUCCACAGCUUUCUUGAACUU	.:: :::::.:.::::::::	GAGAUCAAGGAGGCUGUGGAC	Cleavage		1
gma-miR4341	Glyma.09G277800	3	-1	1	24	607	630	UGUGUUGAAAGUUUAACAUGACGG	::::: ::::::::. :::	GCUAAAUGUUCAACUUUCAGAACA	Cleavage		1
gma-miR4341	Glyma.18G211100	3	-1	1	24	607	630	UGUGUUGAAAGUUUAACAUGACGG	::::: ::::::::. :::	GCUCAAUGUUCAACUUUCAGAACA	Cleavage		1
gma-miR5372	Glyma.15G128800	3	-1	1	21	219	239	UUGUUCGAUAAAACUGUUGUG	..:: :: ::::.:.::::::	UGCAUCAAUUUUGUUGAACAA	Cleavage		1
gma-miR5372	Glyma.09G022500	3	-1	1	21	216	236	UUGUUCGAUAAAACUGUUGUG	..:: :: ::::.:.::::::	UGCAUCAAUUUUGUUGAACAA	Cleavage		1
gma-miR5380c	Glyma.14G201800	3	-1	1	21	12	32	AUGAAUGGUGAAGAUGAAGAG	.:::::::::::: ::: :::	UUCUUCAUCUUCAACAUCCAU	Cleavage		1
gma-miR169t	Glyma.10G022500	3.5	-1	1	22	265	286	UAGCCAAGGAUGGACUUGCCUA	::: :..::::::::::.	AUUCCAAAUUUAUCCUUGGCUG	Cleavage		1
gma-miR171k-5p	Glyma.06G060100	3.5	-1	1	21	902	922	CGAUGUUGGUGAGGUUCAAUC	::::: :::::.:...:.:	UCUUGAAGCUCACUAGUGUUG	Cleavage		1
gma-miR171l	Glyma.06G060100	3.5	-1	1	21	902	922	CGAUGUUGGUGAGGUUCAAUC	::::: :::::.:...:.:	UCUUGAAGCUCACUAGUGUUG	Cleavage		1
gma-miR2111a	Glyma.03G208200	3.5	-1	1	21	36	56	GUCCUUGGGAUGCAGAUUACG	::. :::::::::.:.::..	AGUGUUCUGCAUCCUAGGGGU	Cleavage		1
gma-miR2111d	Glyma.03G208200	3.5	-1	1	21	36	56	GUCCUUGGGAUGCAGAUUACG	::. :::::::::.:.::..	AGUGUUCUGCAUCCUAGGGGU	Cleavage		1
gma-miR319p	Glyma.16G164400	3.5	-1	1	21	846	866	UUUUGGACUGAAGGGAGCUCC	::.:: :::::: :::.::	CCAGUUCGCUUCAGACCAGAA	Cleavage		1
gma-miR395d	Glyma.03G039700	3.5	-1	1	21	117	137	UGAAGUGUUUGGGGGAACUUU	: : : ..:::::.:::::::	ACAAUGUUCCCAAGCACUUCA	Cleavage		1
gma-miR395e	Glyma.03G039700	3.5	-1	1	21	117	137	UGAAGUGUUUGGGGGAACUUU	: : : ..:::::.:::::::	ACAAUGUUCCCAAGCACUUCA	Cleavage		1
gma-miR395f	Glyma.03G039700	3.5	-1	1	21	117	137	UGAAGUGUUUGGGGGAACUUU	: : : ..:::::.:::::::	ACAAUGUUCCCAAGCACUUCA	Cleavage		1
gma-miR395g	Glyma.03G039700	3.5	-1	1	21	117	137	UGAAGUGUUUGGGGGAACUUU	: : : ..:::::.:::::::	ACAAUGUUCCCAAGCACUUCA	Cleavage		1
gma-miR396a-5p	Glyma.03G037800	3.5	-1	1	21	319	339	UUCCACAGCUUUCUUGAACUG	:::::::.::::::::	GAUAUCAAGAAGGCUGUGGAC	Cleavage		1
gma-miR396b-5p	Glyma.03G037800	3.5	-1	1	21	319	339	UUCCACAGCUUUCUUGAACUU	:::::::.::::::::	GAUAUCAAGAAGGCUGUGGAC	Cleavage		1
gma-miR396c	Glyma.03G037800	3.5	-1	1	21	319	339	UUCCACAGCUUUCUUGAACUU	:::::::.::::::::	GAUAUCAAGAAGGCUGUGGAC	Cleavage		1
gma-miR396e	Glyma.03G037800	3.5	-1	1	22	318	339	UUCCACAGCUUUCUUGAACUGU	:::::::.::::::::	UGAUAUCAAGAAGGCUGUGGAC	Cleavage		1
gma-miR396h	Glyma.03G037800	3.5	-1	1	20	319	338	UCCACAGCUUUCUUGAACUG	:::::::.::::::::	GAUAUCAAGAAGGCUGUGGA	Cleavage		1
gma-miR396h	Glyma.11G161800	3.5	-1	1	20	319	338	UCCACAGCUUUCUUGAACUG	:: :.:::.::::::: ::	GAGAUUAAGGAAGCUGUUGA	Cleavage		1
gma-miR396h	Glyma.03G038700	3.5	-1	1	20	319	338	UCCACAGCUUUCUUGAACUG	:: :::: .:.::::::::	GAGAUCAAAGAGGCUGUGGA	Cleavage		1
gma-miR396i-5p	Glyma.03G037800	3.5	-1	1	21	319	339	UUCCACAGCUUUCUUGAACUG	:::::::.::::::::	GAUAUCAAGAAGGCUGUGGAC	Cleavage		1
gma-miR396k-5p	Glyma.03G037800	3.5	-1	1	21	319	339	UUCCACAGCUUUCUUGAACUU	:::::::.::::::::	GAUAUCAAGAAGGCUGUGGAC	Cleavage		1
gma-miR5037a	Glyma.13G172300	3.5	-1	1	22	353	374	GCCUCAAAGGCUUCCACUACUG	.::::::::.:::::: :	UGAAGGUGGAAGCUUUUGAGAC	Cleavage		1
gma-miR5559	Glyma.11G072000	3.5	-1	1	21	894	914	UACUUGGUGAAUUGUUGGAUC	:. :::::::..::::::	CUUUGAACAAUUUGCCAAGUC	Cleavage		1
gma-miR5559	Glyma.01G171100	3.5	-1	1	21	894	914	UACUUGGUGAAUUGUUGGAUC	:. :::::::..::::::	CUUUGAACAAUUUGCCAAGUC	Cleavage		1
gma-miR5667-3p	Glyma.04G220600	3.5	-1	1	21	25	45	AAACAGAUCUAAAUGGAUUCC	:::...:::.: :::::::	ACAAUUUGUUUGGCUCUGUUU	Cleavage		1
gma-miR5768	Glyma.10G022500	3.5	-1	1	21	1	21	AAGUGCAAUACUGAUCUUCGG	.::::::::::::: ..::	AUGAAGAUCAGUAUUUUGCUA	Cleavage		1
gma-miR5778	Glyma.19G013400	3.5	-1	1	22	547	568	CGACGAACUCUUCGUCGGCAUC	::: :::::: :::::::	UUCACCGUCGAAGAAUUCGUCG	Cleavage		1
gma-miR9743	Glyma.17G013600	3.5	-1	1	24	871	894	AGAGAGUGCUUUGAAGAAAAUGCC	:::::::::.: ..:.:::	GACUAUUUCUUCAAGGAGUUUUCU	Cleavage		1
gma-miR1507c-5p	Glyma.10G222500	4	-1	1	21	89	109	GAGGUGUUUGGGAUGAGAGAA	::: :::::..::::::	AUGCCUCCUCCCAGGCACCUC	Cleavage		1
gma-miR1507c-5p	Glyma.20G001400	4	-1	1	21	42	62	GAGGUGUUUGGGAUGAGAGAA	.::: ::.:.::.::..::	GGUUCUGAUUCUAAGCAUUUC	Cleavage		1
gma-miR1507c-5p	Glyma.09G284700	4	-1	1	21	42	62	GAGGUGUUUGGGAUGAGAGAA	.::: ::.:.::.::..::	GAUUCUGAUUCUAAGCAUUUC	Cleavage		1
gma-miR1509a	Glyma.15G155700	4	-1	1	22	581	602	UUAAUCAAGGAAAUCACGGUCG	: ::: : ::::::::::.:	AAAACGUUACUUCCUUGAUUGA	Cleavage		1
gma-miR1509b	Glyma.15G155700	4	-1	1	21	582	602	UUAAUCAAGGAAAUCACGGUU	:: ::: : ::::::::::.:	AAACGUUACUUCCUUGAUUGA	Cleavage		1
gma-miR1514b-5p	Glyma.17G036200	4	-1	1	21	885	905	UUCAUUUUUAAAAUAGACAUU	: : ::::: ::.::::::..	ACUUUCUAUGUUGAAAAUGGG	Cleavage		1
gma-miR1515a	Glyma.09G277800	4	-1	1	22	669	690	UCAUUUUGCGUGCAAUGAUCUG	: ::::::::: ::::: ::	AACAUCAUUGCAGGCAAAUUGU	Translation		1
gma-miR1515a	Glyma.18G211100	4	-1	1	22	669	690	UCAUUUUGCGUGCAAUGAUCUG	: ::::::::: ::::: ::	AACAUCAUUGCAAGCAAAUUGU	Translation		1
gma-miR1515b	Glyma.09G277800	4	-1	1	22	669	690	UCAUUUUGCGUGCAAUGAUCUG	: ::::::::: ::::: ::	AACAUCAUUGCAGGCAAAUUGU	Translation		1
gma-miR1515b	Glyma.18G211100	4	-1	1	22	669	690	UCAUUUUGCGUGCAAUGAUCUG	: ::::::::: ::::: ::	AACAUCAUUGCAAGCAAAUUGU	Translation		1
gma-miR1519	Glyma.17G177800	4	-1	1	22	91	112	UAAGUGUUGCAAAAUAGUCAUU	::::::::::::::. :	GACUACUAUUUUGCAACAUGUC	Cleavage		1
gma-miR1520f-3p	Glyma.09G022500	4	-1	1	24	11	34	CAAUCAGAACAUGACACAUGACAA	::..:::::..::: .::.:::	CAGUUGUGUGUUGUGUAUUGGUUG	Cleavage		1
gma-miR1520f-3p	Glyma.15G128800	4	-1	1	24	11	34	CAAUCAGAACAUGACACAUGACAA	::..:::::..::: .::.:::	CAGUUGUGUGUUGUGUAUUGGUUG	Cleavage		1
gma-miR1525	Glyma.09G057100	4	-1	1	21	643	663	UGGGUUAAUUAAGUUUUUAGU	:::: ::::::.:::::	CCCCAAAAAUUAAUUGACCCA	Cleavage		1
gma-miR1526	Glyma.07G209900	4	-1	1	22	21	42	CCGGAAGAGGAAAAUUAAGCAA	: ::: : ::::.:::::.:	CUACUUCACUUUCUUCUUCUGU	Cleavage		1
gma-miR1526	Glyma.02G135100	4	-1	1	22	21	42	CCGGAAGAGGAAAAUUAAGCAA	: ::: : ::::.:::::.:	CUACUUCACUUUCUUCUUCUGC	Cleavage		1
gma-miR159b-3p	Glyma.02G234200	4	-1	1	21	787	807	AUUGGAGUGAAGGGAGCUCCA	:.:. .::::::.::..::	AAGGGUCUCCUUCAUUCUGAU	Cleavage		1
gma-miR159b-3p	Glyma.11G161800	4	-1	1	21	778	798	AUUGGAGUGAAGGGAGCUCCA	:.:. ..::::::::..::	AAGGGUCUUCUUCACUCUGAU	Cleavage		1
gma-miR159b-3p	Glyma.18G055500	4	-1	1	21	775	795	AUUGGAGUGAAGGGAGCUCCA	:.:. .::::::.::..::	AAGGGUCUCCUUCAUUCUGAU	Cleavage		1
gma-miR159c	Glyma.02G234200	4	-1	1	21	787	807	AUUGGAGUGAAGGGAGCUCCG	:.:. .::::::.::..::	AAGGGUCUCCUUCAUUCUGAU	Cleavage		1
gma-miR159c	Glyma.11G161800	4	-1	1	21	778	798	AUUGGAGUGAAGGGAGCUCCG	:.:. ..::::::::..::	AAGGGUCUUCUUCACUCUGAU	Cleavage		1
gma-miR159c	Glyma.18G055500	4	-1	1	21	775	795	AUUGGAGUGAAGGGAGCUCCG	:.:. .::::::.::..::	AAGGGUCUCCUUCAUUCUGAU	Cleavage		1
gma-miR159f-3p	Glyma.18G055500	4	-1	1	21	775	795	AUUGGAGUGAAGGGAGCUCCA	:.:. .::::::.::..::	AAGGGUCUCCUUCAUUCUGAU	Cleavage		1
gma-miR159f-3p	Glyma.02G234200	4	-1	1	21	787	807	AUUGGAGUGAAGGGAGCUCCA	:.:. .::::::.::..::	AAGGGUCUCCUUCAUUCUGAU	Cleavage		1
gma-miR159f-3p	Glyma.11G161800	4	-1	1	21	778	798	AUUGGAGUGAAGGGAGCUCCA	:.:. ..::::::::..::	AAGGGUCUUCUUCACUCUGAU	Cleavage		1
gma-miR164a	Glyma.18G055600	4	-1	1	21	23	43	UGGAGAAGCAGGGCACGUGCA	:::: ...::::::::.:	AUAACGUAUUUUGCUUCUCUA	Cleavage		1
gma-miR164b	Glyma.18G055600	4	-1	1	20	24	43	UGGAGAAGCAGGGCACGUGC	:::: ...::::::::.:	UAACGUAUUUUGCUUCUCUA	Cleavage		1
gma-miR164c	Glyma.18G055600	4	-1	1	20	24	43	UGGAGAAGCAGGGCACGUGC	:::: ...::::::::.:	UAACGUAUUUUGCUUCUCUA	Cleavage		1
gma-miR164d	Glyma.18G055600	4	-1	1	20	24	43	UGGAGAAGCAGGGCACGUGC	:::: ...::::::::.:	UAACGUAUUUUGCUUCUCUA	Cleavage		1
gma-miR164e	Glyma.18G055600	4	-1	1	21	23	43	UGGAGAAGCAGGGCACGUGCA	:::: ...::::::::.:	AUAACGUAUUUUGCUUCUCUA	Cleavage		1
gma-miR164f	Glyma.18G055600	4	-1	1	21	23	43	UGGAGAAGCAGGGCACGUGCA	:::: ...::::::::.:	AUAACGUAUUUUGCUUCUCUA	Cleavage		1
gma-miR164g	Glyma.18G055600	4	-1	1	21	23	43	UGGAGAAGCAGGGCACGUGCA	:::: ...::::::::.:	AUAACGUAUUUUGCUUCUCUA	Cleavage		1
gma-miR164h	Glyma.18G055600	4	-1	1	21	23	43	UGGAGAAGCAGGGCACGUGCA	:::: ...::::::::.:	AUAACGUAUUUUGCUUCUCUA	Cleavage		1
gma-miR164i	Glyma.18G055600	4	-1	1	21	23	43	UGGAGAAGCAGGGCACGUGCA	:::: ...::::::::.:	AUAACGUAUUUUGCUUCUCUA	Cleavage		1
gma-miR164j	Glyma.18G055600	4	-1	1	21	23	43	UGGAGAAGCAGGGCACGUGCA	:::: ...::::::::.:	AUAACGUAUUUUGCUUCUCUA	Cleavage		1
gma-miR164k	Glyma.18G055600	4	-1	1	21	23	43	UGGAGAAGCAGGGCACGUGCA	:::: ...::::::::.:	AUAACGUAUUUUGCUUCUCUA	Cleavage		1
gma-miR169a	Glyma.03G208100	4	-1	1	21	272	292	CAGCCAAGGAUGACUUGCCGG	::: :.:::.:::::::	UUCCCAAUUUAUCUUUGGCUG	Cleavage		1
gma-miR169a	Glyma.03G208200	4	-1	1	21	272	292	CAGCCAAGGAUGACUUGCCGG	::: :.:::.:::::::	UUCCCAACUUAUCUUUGGCUG	Cleavage		1
gma-miR169b	Glyma.03G208100	4	-1	1	21	272	292	CAGCCAAGGAUGACUUGCCGA	::: :.:::.:::::::	UUCCCAAUUUAUCUUUGGCUG	Cleavage		1
gma-miR169b	Glyma.03G208200	4	-1	1	21	272	292	CAGCCAAGGAUGACUUGCCGA	::: :.:::.:::::::	UUCCCAACUUAUCUUUGGCUG	Cleavage		1
gma-miR169f	Glyma.03G208100	4	-1	1	21	272	292	CAGCCAAGGAUGACUUGCCGG	::: :.:::.:::::::	UUCCCAAUUUAUCUUUGGCUG	Cleavage		1
gma-miR169f	Glyma.03G208200	4	-1	1	21	272	292	CAGCCAAGGAUGACUUGCCGG	::: :.:::.:::::::	UUCCCAACUUAUCUUUGGCUG	Cleavage		1
gma-miR169g	Glyma.03G208100	4	-1	1	21	272	292	CAGCCAAGGAUGACUUGCCGG	::: :.:::.:::::::	UUCCCAAUUUAUCUUUGGCUG	Cleavage		1
gma-miR169g	Glyma.03G208200	4	-1	1	21	272	292	CAGCCAAGGAUGACUUGCCGG	::: :.:::.:::::::	UUCCCAACUUAUCUUUGGCUG	Cleavage		1
gma-miR169j-3p	Glyma.02G234200	4	-1	1	21	280	300	UUUCGACGAGUUGUUCUUGGC	:::: ::.::::: :.::.:	CCCAACAAUAACUCUUUGAGA	Cleavage		1
gma-miR169l-3p	Glyma.06G275900	4	-1	1	22	660	681	CGGGCAAGUUGUUUUUGGCUAC	:::::::::::::::	CACCAGAAAAACAACUUGCCCC	Cleavage		1
gma-miR169m	Glyma.03G208100	4	-1	1	21	272	292	CAGCCAAGGAUGACUUGCCGG	::: :.:::.:::::::	UUCCCAAUUUAUCUUUGGCUG	Cleavage		1
gma-miR169m	Glyma.03G208200	4	-1	1	21	272	292	CAGCCAAGGAUGACUUGCCGG	::: :.:::.:::::::	UUCCCAACUUAUCUUUGGCUG	Cleavage		1
gma-miR169n-3p	Glyma.10G222500	4	-1	1	21	557	577	UGCCGGCAAGUUUCUCUUGGC	:: :: :.:.:::::::::	UCCUCGACAGAUUUGCCGGCA	Cleavage		1
gma-miR169u	Glyma.03G208100	4	-1	1	21	272	292	CAGCCAAGGAUGACUUGCCGU	::: :.:::.:::::::	UUCCCAAUUUAUCUUUGGCUG	Cleavage		1
gma-miR169u	Glyma.03G208200	4	-1	1	21	272	292	CAGCCAAGGAUGACUUGCCGU	::: :.:::.:::::::	UUCCCAACUUAUCUUUGGCUG	Cleavage		1
gma-miR169v	Glyma.03G208100	4	-1	1	19	274	292	CAGCCAAGGAUGACUUGCC	::: :.:::.:::::::	CCCAAUUUAUCUUUGGCUG	Cleavage		1
gma-miR169v	Glyma.03G208200	4	-1	1	19	274	292	CAGCCAAGGAUGACUUGCC	::: :.:::.:::::::	CCCAACUUAUCUUUGGCUG	Cleavage		1
gma-miR319f	Glyma.10G022500	4	-1	1	20	377	396	UUGGACUGAAGGGGCCUCUU	..:: ::. .::::::::::	GGGACGCUGUUUCAGUCCAA	Cleavage		1
gma-miR393a	Glyma.08G162700	4	-1	1	21	27	47	UCCAAAGGGAUCGCAUUGAUC	:: : .:.::::::::::	CCUCCUUUUGGUCCCUUUGGA	Cleavage		1
gma-miR393c-5p	Glyma.08G162700	4	-1	1	22	26	47	UCCAAAGGGAUCGCAUUGAUCC	:: : .:.::::::::::	UCCUCCUUUUGGUCCCUUUGGA	Cleavage		1
gma-miR393d	Glyma.08G162700	4	-1	1	22	26	47	UCCAAAGGGAUCGCAUUGAUCC	:: : .:.::::::::::	UCCUCCUUUUGGUCCCUUUGGA	Cleavage		1
gma-miR393e	Glyma.08G162700	4	-1	1	22	26	47	UCCAAAGGGAUCGCAUUGAUCC	:: : .:.::::::::::	UCCUCCUUUUGGUCCCUUUGGA	Cleavage		1
gma-miR393f	Glyma.08G162700	4	-1	1	22	26	47	UCCAAAGGGAUCGCAUUGAUCC	:: : .:.::::::::::	UCCUCCUUUUGGUCCCUUUGGA	Cleavage		1
gma-miR393g	Glyma.08G162700	4	-1	1	22	26	47	UCCAAAGGGAUCGCAUUGAUCC	:: : .:.::::::::::	UCCUCCUUUUGGUCCCUUUGGA	Cleavage		1
gma-miR395h	Glyma.03G039700	4	-1	1	21	118	138	AUGAAGUGUUUGGGAGAACUC	: : .::::::.:::::::	CAAUGUUCCCAAGCACUUCAA	Cleavage		1
gma-miR396a-3p	Glyma.10G022500	4	-1	1	20	211	230	UUCAAUAAAGCUGUGGGAAG	: :: :::.:::.:::::	GAUGCCUCAGUUUUGUUGAA	Cleavage		1
gma-miR396a-5p	Glyma.03G038100	4	-1	1	21	319	339	UUCCACAGCUUUCUUGAACUG	: ::::::::::::::	GACAUAAAGAAAGCUGUGGAC	Cleavage		1
gma-miR396a-5p	Glyma.03G038200	4	-1	1	21	319	339	UUCCACAGCUUUCUUGAACUG	: ::::::::::::::	GACAUAAAGAAAGCUGUGGAC	Cleavage		1
gma-miR396a-5p	Glyma.03G038300	4	-1	1	21	319	339	UUCCACAGCUUUCUUGAACUG	: ::::::::::::::	GACAUAAAGAAAGCUGUGGAC	Cleavage		1
gma-miR396a-5p	Glyma.03G038500	4	-1	1	21	334	354	UUCCACAGCUUUCUUGAACUG	: ::::::::::::::	GACAUAAAGAAAGCUGUGGAC	Cleavage		1
gma-miR396b-5p	Glyma.03G038300	4	-1	1	21	319	339	UUCCACAGCUUUCUUGAACUU	: ::::::::::::::	GACAUAAAGAAAGCUGUGGAC	Cleavage		1
gma-miR396b-5p	Glyma.03G038100	4	-1	1	21	319	339	UUCCACAGCUUUCUUGAACUU	: ::::::::::::::	GACAUAAAGAAAGCUGUGGAC	Cleavage		1
gma-miR396b-5p	Glyma.03G038200	4	-1	1	21	319	339	UUCCACAGCUUUCUUGAACUU	: ::::::::::::::	GACAUAAAGAAAGCUGUGGAC	Cleavage		1
gma-miR396b-5p	Glyma.03G038500	4	-1	1	21	334	354	UUCCACAGCUUUCUUGAACUU	: ::::::::::::::	GACAUAAAGAAAGCUGUGGAC	Cleavage		1
gma-miR396c	Glyma.03G038300	4	-1	1	21	319	339	UUCCACAGCUUUCUUGAACUU	: ::::::::::::::	GACAUAAAGAAAGCUGUGGAC	Cleavage		1
gma-miR396c	Glyma.03G038100	4	-1	1	21	319	339	UUCCACAGCUUUCUUGAACUU	: ::::::::::::::	GACAUAAAGAAAGCUGUGGAC	Cleavage		1
gma-miR396c	Glyma.03G038200	4	-1	1	21	319	339	UUCCACAGCUUUCUUGAACUU	: ::::::::::::::	GACAUAAAGAAAGCUGUGGAC	Cleavage		1
gma-miR396c	Glyma.03G038500	4	-1	1	21	334	354	UUCCACAGCUUUCUUGAACUU	: ::::::::::::::	GACAUAAAGAAAGCUGUGGAC	Cleavage		1
gma-miR396e	Glyma.03G038500	4	-1	1	22	333	354	UUCCACAGCUUUCUUGAACUGU	: ::::::::::::::	UGACAUAAAGAAAGCUGUGGAC	Cleavage		1
gma-miR396e	Glyma.03G038100	4	-1	1	22	318	339	UUCCACAGCUUUCUUGAACUGU	: ::::::::::::::	UGACAUAAAGAAAGCUGUGGAC	Cleavage		1
gma-miR396e	Glyma.03G038300	4	-1	1	22	318	339	UUCCACAGCUUUCUUGAACUGU	: ::::::::::::::	UGACAUAAAGAAAGCUGUGGAC	Cleavage		1
gma-miR396e	Glyma.03G038200	4	-1	1	22	318	339	UUCCACAGCUUUCUUGAACUGU	: ::::::::::::::	UGACAUAAAGAAAGCUGUGGAC	Cleavage		1
gma-miR396g	Glyma.10G222500	4	-1	1	21	186	206	UUCUUGAACUUCUUAUGCAUC	: :: :::. :::::::::	UCUCCAGAAGGUGUUCAAGAA	Translation		1
gma-miR396h	Glyma.03G038500	4	-1	1	20	334	353	UCCACAGCUUUCUUGAACUG	: ::::::::::::::	GACAUAAAGAAAGCUGUGGA	Cleavage		1
gma-miR396h	Glyma.03G038100	4	-1	1	20	319	338	UCCACAGCUUUCUUGAACUG	: ::::::::::::::	GACAUAAAGAAAGCUGUGGA	Cleavage		1
gma-miR396h	Glyma.03G038300	4	-1	1	20	319	338	UCCACAGCUUUCUUGAACUG	: ::::::::::::::	GACAUAAAGAAAGCUGUGGA	Cleavage		1
gma-miR396h	Glyma.03G038200	4	-1	1	20	319	338	UCCACAGCUUUCUUGAACUG	: ::::::::::::::	GACAUAAAGAAAGCUGUGGA	Cleavage		1
gma-miR396i-5p	Glyma.03G038100	4	-1	1	21	319	339	UUCCACAGCUUUCUUGAACUG	: ::::::::::::::	GACAUAAAGAAAGCUGUGGAC	Cleavage		1
gma-miR396i-5p	Glyma.03G038200	4	-1	1	21	319	339	UUCCACAGCUUUCUUGAACUG	: ::::::::::::::	GACAUAAAGAAAGCUGUGGAC	Cleavage		1
gma-miR396i-5p	Glyma.03G038300	4	-1	1	21	319	339	UUCCACAGCUUUCUUGAACUG	: ::::::::::::::	GACAUAAAGAAAGCUGUGGAC	Cleavage		1
gma-miR396i-5p	Glyma.03G038500	4	-1	1	21	334	354	UUCCACAGCUUUCUUGAACUG	: ::::::::::::::	GACAUAAAGAAAGCUGUGGAC	Cleavage		1
gma-miR396k-5p	Glyma.03G038500	4	-1	1	21	334	354	UUCCACAGCUUUCUUGAACUU	: ::::::::::::::	GACAUAAAGAAAGCUGUGGAC	Cleavage		1
gma-miR396k-5p	Glyma.03G038300	4	-1	1	21	319	339	UUCCACAGCUUUCUUGAACUU	: ::::::::::::::	GACAUAAAGAAAGCUGUGGAC	Cleavage		1
gma-miR396k-5p	Glyma.03G038200	4	-1	1	21	319	339	UUCCACAGCUUUCUUGAACUU	: ::::::::::::::	GACAUAAAGAAAGCUGUGGAC	Cleavage		1
gma-miR396k-5p	Glyma.03G038100	4	-1	1	21	319	339	UUCCACAGCUUUCUUGAACUU	: ::::::::::::::	GACAUAAAGAAAGCUGUGGAC	Cleavage		1
gma-miR397a	Glyma.20G191800	4	-1	1	21	704	725	UCAUUGAGUGCAG-CGUUGAUG	: ::::.: :::::.:::::::	CCUCAAUGGCUGCAUUCAAUGA	Cleavage		1
gma-miR397b-5p	Glyma.20G191800	4	-1	1	21	704	725	UCAUUGAGUGCAG-CGUUGAUG	: ::::.: :::::.:::::::	CCUCAAUGGCUGCAUUCAAUGA	Cleavage		1
gma-miR408d	Glyma.16G164200	4	-1	1	20	1000	1019	UGCACUGCCUCUUCCCUGGC	:. . ::::::::..:::::	GUGGUGGAAGAGGUGGUGCA	Cleavage		1
gma-miR408d	Glyma.15G259500	4	-1	1	20	439	458	UGCACUGCCUCUUCCCUGGC	.:: ::::::::..: :::	AUCAAGGAAGAGGUGGAGCA	Cleavage		1
gma-miR4348b	Glyma.12G211900	4	-1	1	21	908	928	UCUUUUGAAUUUGACUAUUAG	:::.:.:: :.::::.::.::	CUAGUGGUGAGAUUCGAAGGA	Cleavage		1
gma-miR4351	Glyma.09G109800	4	-1	1	22	934	955	AUUGGGAUUCAGUUGGAGUUGG	::...::::.:::::::	AGCCCUUUGACUGGAUCCCAAG	Cleavage		1
gma-miR4353	Glyma.08G168000	4	-1	1	24	721	744	CAAGUCGUAGCCGGUGUUAUUACU	: :.. :: :.:::::.::::::	AUUGGCAAAAUCGGCUGCGACUUC	Cleavage		1
gma-miR4384	Glyma.02G135100	4	-1	1	24	153	176	AAUCAGACACUGCAUUCAAAGACG	:. :::.:: ..::::.::.::	GAUUGUUGGAUAUGGUGUUUGGUU	Cleavage		1
gma-miR4384	Glyma.07G209900	4	-1	1	24	153	176	AAUCAGACACUGCAUUCAAAGACG	:. :::.:: ..::::.::.::	GAUUGUUGGAUAUGGUGUUUGGUU	Cleavage		1
gma-miR4397-3p	Glyma.10G009600	4	-1	1	22	669	690	UGUCAAAGAUGUGGCGAAUACU	:::.:::::.:: :::: :	UAAAUUUGCCACGUCGUUGAAA	Cleavage		1
gma-miR4397-3p	Glyma.10G009400	4	-1	1	22	669	690	UGUCAAAGAUGUGGCGAAUACU	:::.:::::.:: :::: :	UAAAUUUGCCACGUCGUUGAAA	Cleavage		1
gma-miR4401b	Glyma.18G055400	4	-1	1	21	662	682	UCAAAGACGUUGCUGAGGUAA	:::.:. :::.: :::::::	CUACUUUUGCAGCCUCUUUGA	Cleavage		1
gma-miR4415a-5p	Glyma.06G221700	4	-1	1	21	26	46	AAGUUGUGAUGAGAAUCAAUG	.: :::::.:.:: ::::.::	UAGUGAUUUUUAUGACAAUUU	Cleavage		1
gma-miR482b-5p	Glyma.10G222500	4	-1	1	22	721	742	UAUGGGGGGAUUGGGAAGGAAU	.:::::::.:::::: : :	CCCUCUUCCCAGUCCCCCAACA	Cleavage		1
gma-miR482d-5p	Glyma.10G222500	4	-1	1	22	721	742	UAUGGGGGGAUUGGGAAGGAAU	.:::::::.:::::: : :	CCCUCUUCCCAGUCCCCCAACA	Cleavage		1
gma-miR482e	Glyma.10G222500	4	-1	1	21	722	742	UAUGGGGGGAUUGGGAAGGAA	.:::::::.:::::: : :	CCUCUUCCCAGUCCCCCAACA	Cleavage		1
gma-miR4993	Glyma.13G069400	4	-1	1	21	452	472	GAGCGGCGGCGGUGGAGGAUG	: ::: .:.:: ::::::.::	CCUCCCUCGCCUCCGCCGUUC	Translation		2
gma-miR5036	Glyma.07G209900	4	-1	1	22	556	577	AGAGGCCCUUGGGGAGGAGUAA	:.:..::.:::::::.::.	AAAUUUUUCUCCAAGGGUCUUG	Cleavage		1
gma-miR5036	Glyma.02G135100	4	-1	1	22	556	577	AGAGGCCCUUGGGGAGGAGUAA	..:..::.:::::::.::.	AAGUUUUUCUCCAAGGGUCUUG	Cleavage		1
gma-miR5039	Glyma.09G277800	4	-1	1	21	886	906	CCCUUUUUUAAUCGUUGCAUG	::::::.:.:::::: .::	AAUGCAAUGGUUAAAAUGGGA	Cleavage		1
gma-miR5039	Glyma.14G201800	4	-1	1	21	892	912	CCCUUUUUUAAUCGUUGCAUG	:::::.::::::.: .::	ACUGCAAUGAUUAAGAUGGGA	Cleavage		1
gma-miR5039	Glyma.02G234200	4	-1	1	21	892	912	CCCUUUUUUAAUCGUUGCAUG	:::::.::::::.: .::	ACUGCAAUGAUUAAGAUGGGA	Cleavage		1
gma-miR5368	Glyma.03G145600	4	-1	1	19	609	627	GGACAGUCUCAGGUAGACA	: :: ::: ::::::::.:	UUUCAACCAGAGACUGUUC	Translation		1
gma-miR5375	Glyma.03G038700	4	-1	1	22	6	27	ACUAUAGAAGUACUUGUGGAGC	::.::::::.:::: :: :	UUCCCGCAAGUAUUUCUCUAUU	Cleavage		1
gma-miR5380c	Glyma.02G234200	4	-1	1	21	15	35	AUGAAUGGUGAAGAUGAAGAG	.:: ::::::::: ::: :::	UUCAUCAUCUUCAACAUCCAU	Cleavage		1
gma-miR5668	Glyma.14G201600	4	-1	1	21	385	405	AGCAAUGGAAUUAUAGACUGC	:::: : .:.:::::.:::.:	GCAGCCCGUGAUUCCGUUGUU	Cleavage		1
gma-miR5671a	Glyma.09G065800	4	-1	1	21	176	196	CAUGGAAGUGAAUCGGGUGAC	: .: : ::::::::::::	UGCUUCGGCUUCACUUCCAUG	Cleavage		1
gma-miR5761a	Glyma.02G233900	4	-1	1	21	770	790	UUUUGUGUCGUGAAGCUUUUG	::.::::... .:::::::	ACAAGGCUUUGUUGCACAAAA	Cleavage		1
gma-miR5761b	Glyma.02G233900	4	-1	1	21	770	790	UUUUGUGUCGUGAAGCUUUUG	::.::::... .:::::::	ACAAGGCUUUGUUGCACAAAA	Cleavage		1
gma-miR5765	Glyma.09G156700	4	-1	1	24	766	789	CGAAACGUUGAGGUAUAUGUGGAC	: : ::. ::::.:::::: ::.:	GACAACGAAUACUUCAACGAUUUG	Cleavage		1
gma-miR5767	Glyma.08G292100	4	-1	1	21	526	546	UGGAGGACCUUUGAAGGUGCA	: ::: : :::::::..:.:.	UUCACAUCCAAAGGUUUUUCG	Cleavage		1
gma-miR5769	Glyma.20G191800	4	-1	1	21	20	40	UGAGGGAAAUGAAGACGACGA	:: :. :::::::::::::.	UCCUUCUCUUCAUUUCCCUUC	Cleavage		1
gma-miR5770a	Glyma.04G227200	4	-1	1	21	914	934	UUAGGACUAUGGUUUGGACGA	: : .::::.::: :::.:::	UGGGUCAAAUCAUUGUCUUAA	Cleavage		1
gma-miR5770b	Glyma.04G227200	4	-1	1	21	914	934	UUAGGACUAUGGUUUGGACAA	: : .::::.::: :::.:::	UGGGUCAAAUCAUUGUCUUAA	Cleavage		1
gma-miR5775	Glyma.09G284400	4	-1	1	21	530	550	AUAAGCUCUUUUGAGAGCUUC	.::::.::::.::::.:	AUUUUUCUCGAAAGGGCUUGU	Cleavage		1
gma-miR5775	Glyma.10G191700	4	-1	1	21	530	550	AUAAGCUCUUUUGAGAGCUUC	.::::.::::.::::.:	AUUUUUCUCGAAAGGGCUUGU	Cleavage		1
gma-miR5775	Glyma.01G130500	4	-1	1	21	651	671	AUAAGCUCUUUUGAGAGCUUC	: .:. ::::::::::::	CCAUUUUGCAAAAGAGCUUAA	Cleavage		1
gma-miR5776	Glyma.16G055900	4	-1	1	21	796	816	AACUUGGGCUGAGCUUAGGUG	:::: ::::: :::.:::	UUGCUAACCUCAGACCAGGUU	Cleavage		1
gma-miR9723	Glyma.16G207500	4	-1	1	21	1	21	CAAAGGAGAUUUGGACAACUC	::::: :::: : ::::::	AUGUUGUGCAAACCACCUUUG	Cleavage		1
gma-miR9723	Glyma.09G156700	4	-1	1	21	1	21	CAAAGGAGAUUUGGACAACUC	::::: :::: : ::::::	AUGUUGUGCAAACCACCUUUG	Cleavage		1
gma-miR9736	Glyma.07G209900	4	-1	1	21	32	52	UGAAAGACAAACAAAGGUGGG	.:. :.: :::::::.:::.:	UCUUCUUCUGUUUGUUUUUUA	Cleavage		1
gma-miR9740	Glyma.20G001400	4	-1	1	21	658	678	UGUAGGUUCCAGUGAGGGAAA	:::::::.:::: .:: ::	GAUCCCUCAUUGGACUCUUCA	Cleavage		1
gma-miR9740	Glyma.09G284700	4	-1	1	21	658	678	UGUAGGUUCCAGUGAGGGAAA	:::::::.:::: .:: ::	GAUCCCUCAUUGGACUCUUCA	Cleavage		1
gma-miR9748	Glyma.08G168000	4	-1	1	22	113	134	GAAGGAAGUGUAGAGGGAUGAC	::.:.::::: .::.:::.	CCGAUUCUUCUACCUUUUCUUU	Cleavage		2
gma-miR9760	Glyma.02G008900	4	-1	1	21	499	519	UGGAUGAUGUAGUUUUGAUUG	.::: ::::.: ::.::::	GCGUCACAACUGCCUCGUCCA	Cleavage		1
gma-miR9764	Glyma.09G109800	4	-1	1	21	704	724	UGGAUACACUCUUACUUUCUC	:::::..::::: :::.:	CCCAAAGUGGGAGUGGAUCUA	Cleavage		1
gma-miR1507c-5p	Glyma.15G128700	4.5	-1	1	21	386	406	GAGGUGUUUGGGAUGAGAGAA	::. ::::: :::.:.::.	CCCUUGCAUCCGAAAUAUCUU	Translation		1
gma-miR1507c-5p	Glyma.03G208200	4.5	-1	1	21	732	752	GAGGUGUUUGGGAUGAGAGAA	: :: :: :.:::::::::.	UCCUAACAGCUCAAACACCUU	Cleavage		1
gma-miR1507c-5p	Glyma.03G208100	4.5	-1	1	21	726	746	GAGGUGUUUGGGAUGAGAGAA	: :: :: :.:::::::::.	UCCUAACAGCUCAAACACCUU	Cleavage		1
gma-miR1511	Glyma.09G284400	4.5	-1	1	20	24	42	AACCAGGCUCUGAUACCAUG	::::: ::: :::.:::::	AAUGGUUUCA-AGCUUGGUU	Translation		1
gma-miR1512a-5p	Glyma.06G060100	4.5	-1	1	22	283	304	UAACUGAAAAUUCUUAAAGUAU	:: .::.:::: ::::::	UCUGUUGGAGGAUUUACAGUUA	Cleavage		1
gma-miR1512b	Glyma.06G060100	4.5	-1	1	22	283	304	UAACUGGAAAUUCUUAAAGCAU	:: .::.:::: ::::::	UCUGUUGGAGGAUUUACAGUUA	Cleavage		1
gma-miR1514a-5p	Glyma.17G036200	4.5	-1	1	21	885	905	UUCAUUUUUAAAAUAGGCAUU	: : .:::: ::.::::::..	ACUUUCUAUGUUGAAAAUGGG	Cleavage		1
gma-miR1516a-3p	Glyma.03G145600	4.5	-1	1	21	807	827	CAAAAGAGCUUAUGGCUUGUA	:::. ::: .:::::::::	AACAGACCAAGAGCUCUUUUC	Cleavage		1
gma-miR1520d	Glyma.17G177800	4.5	-1	1	22	354	375	AUCAGAACAUGACACGUGACAA	:::::::::: :::::	AUCCACCGUGUCAUGUGCUGAU	Cleavage		1
gma-miR1520f-5p	Glyma.07G209900	4.5	-1	1	24	775	798	AUUGUCACGUGUCAUGUUCUGAUU	: ::::::.. :::::::	ACAAGUACCAUGACGUUUGACAAU	Cleavage		1
gma-miR1520g	Glyma.15G128800	4.5	-1	1	24	11	34	CAAUCAGAACAUGACACGUGACAA	::...::::..::: .::.:::	CAGUUGUGUGUUGUGUAUUGGUUG	Cleavage		1
gma-miR1520g	Glyma.09G022500	4.5	-1	1	24	11	34	CAAUCAGAACAUGACACGUGACAA	::...::::..::: .::.:::	CAGUUGUGUGUUGUGUAUUGGUUG	Cleavage		1
gma-miR1520k	Glyma.09G022500	4.5	-1	1	24	10	33	AAUCAGAACAUGACACAUGACAGU	:: ::..:::::..::: .::.::	ACAGUUGUGUGUUGUGUAUUGGUU	Cleavage		1
gma-miR1520k	Glyma.15G128800	4.5	-1	1	24	10	33	AAUCAGAACAUGACACAUGACAGU	:: ::..:::::..::: .::.::	ACAGUUGUGUGUUGUGUAUUGGUU	Cleavage		1
gma-miR1520k	Glyma.11G058100	4.5	-1	1	24	353	376	AAUCAGAACAUGACACAUGACAGU	:::::::::: :::::	CAUCCACUGUGUCAUGUGCUGAUA	Cleavage		1
gma-miR1520l	Glyma.17G177800	4.5	-1	1	24	353	376	AAUCAGAACAUGACACGUGAUAGU	:::::::::: :::::	CAUCCACCGUGUCAUGUGCUGAUA	Cleavage		1
gma-miR1521a	Glyma.03G037800	4.5	-1	1	20	244	263	CUGUUAAUGGAAAAUGUUGA	:: :::: ::::::.::::	UCCACAUCCUCCAUUGACAG	Cleavage		1
gma-miR1521a	Glyma.03G038500	4.5	-1	1	20	259	278	CUGUUAAUGGAAAAUGUUGA	:: :::: ::::::.::::	UCCACAUCCUCCAUUGACAG	Cleavage		1
gma-miR1521a	Glyma.01G130800	4.5	-1	1	20	244	263	CUGUUAAUGGAAAAUGUUGA	:: :::: ::::::.::::	UCCACAUCCUCCAUUGACAG	Cleavage		1
gma-miR1521a	Glyma.03G038200	4.5	-1	1	20	244	263	CUGUUAAUGGAAAAUGUUGA	:: :::: ::::::.::::	UCCACAUCCUCCAUUGACAG	Cleavage		1
gma-miR1521a	Glyma.03G038300	4.5	-1	1	20	244	263	CUGUUAAUGGAAAAUGUUGA	:: :::: ::::::.::::	UCCACAUCCUCCAUUGACAG	Cleavage		1
gma-miR1521a	Glyma.03G038100	4.5	-1	1	20	244	263	CUGUUAAUGGAAAAUGUUGA	:: :::: ::::::.::::	UCCACAUCCUCCAUUGACAG	Cleavage		1
gma-miR1525	Glyma.15G163500	4.5	-1	1	21	643	663	UGGGUUAAUUAAGUUUUUAGU	: ::::: :::::.:::::	CCCAAAAAACUAAUUGACCCA	Cleavage		1
gma-miR1535a	Glyma.20G169200	4.5	-1	1	19	681	699	CUUGUUUGUGGUGAUGUCU	:::: :..::...:::::	AGACCCCGUCAUGGACAAG	Cleavage		1
gma-miR1535a	Glyma.10G222400	4.5	-1	1	19	660	678	CUUGUUUGUGGUGAUGUCU	:::: :..::...:::::	AGACCCCGUCAUGGACAAG	Cleavage		1
gma-miR1535b	Glyma.20G169200	4.5	-1	1	21	679	699	CUUGUUUGUGGUGAUGUCUAG	: :::: :..::...:::::	CAAGACCCCGUCAUGGACAAG	Cleavage		1
gma-miR1535b	Glyma.10G222400	4.5	-1	1	21	658	678	CUUGUUUGUGGUGAUGUCUAG	: :::: :..::...:::::	CAAGACCCCGUCAUGGACAAG	Cleavage		1
gma-miR1536	Glyma.08G168000	4.5	-1	1	21	1049	1069	AAGCAGAGACAAAUGUGUUUA	:: ::: ::::::::::	CCGCCAGAUUGGUCUCUGCUU	Translation		1
gma-miR1536	Glyma.04G220600	4.5	-1	1	21	25	45	AAGCAGAGACAAAUGUGUUUA	::. ..:::: :::::.::	ACAAUUUGUUUGGCUCUGUUU	Cleavage		1
gma-miR156p	Glyma.17G036200	4.5	-1	1	21	413	433	UUGACAGAAGAAAGGGAGCAC	: : :.: :::::::::::.	GAGAUUCAGUUCUUCUGUCAG	Cleavage		1
gma-miR156t	Glyma.17G036200	4.5	-1	1	21	413	433	UUGACAGAAGAAAGGGAGCAC	: : :.: :::::::::::.	GAGAUUCAGUUCUUCUGUCAG	Cleavage		1
gma-miR159b-3p	Glyma.01G130500	4.5	-1	1	21	773	792	AUUGGAGUGAAGGGAGCUCCA	:.:::.: ::::::::.::	AAGGGCUUC-UUCACUCCGAU	Cleavage		1
gma-miR159b-3p	Glyma.03G038600	4.5	-1	1	21	772	792	AUUGGAGUGAAGGGAGCUCCA	.:: ..::::::::..::	AAUGGCCUUCUUCACUCUGAU	Cleavage		1
gma-miR159b-3p	Glyma.14G201800	4.5	-1	1	21	787	807	AUUGGAGUGAAGGGAGCUCCA	:.:. .:::::..::..::	AAGGGUCUCCUUCGUUCUGAU	Cleavage		1
gma-miR159c	Glyma.01G130500	4.5	-1	1	21	773	792	AUUGGAGUGAAGGGAGCUCCG	:.:::.: ::::::::.::	AAGGGCUUC-UUCACUCCGAU	Cleavage		1
gma-miR159c	Glyma.03G038600	4.5	-1	1	21	772	792	AUUGGAGUGAAGGGAGCUCCG	.:: ..::::::::..::	AAUGGCCUUCUUCACUCUGAU	Cleavage		1
gma-miR159c	Glyma.14G201800	4.5	-1	1	21	787	807	AUUGGAGUGAAGGGAGCUCCG	:.:. .:::::..::..::	AAGGGUCUCCUUCGUUCUGAU	Cleavage		1
gma-miR159f-3p	Glyma.01G130500	4.5	-1	1	21	773	792	AUUGGAGUGAAGGGAGCUCCA	:.:::.: ::::::::.::	AAGGGCUUC-UUCACUCCGAU	Cleavage		1
gma-miR159f-3p	Glyma.03G038600	4.5	-1	1	21	772	792	AUUGGAGUGAAGGGAGCUCCA	.:: ..::::::::..::	AAUGGCCUUCUUCACUCUGAU	Cleavage		1
gma-miR159f-3p	Glyma.14G201800	4.5	-1	1	21	787	807	AUUGGAGUGAAGGGAGCUCCA	:.:. .:::::..::..::	AAGGGUCUCCUUCGUUCUGAU	Cleavage		1
gma-miR164a	Glyma.08G168000	4.5	-1	1	21	300	320	UGGAGAAGCAGGGCACGUGCA	::::: :::.::::::: .:	UGCACCUGCUCUGCUUCGUCU	Cleavage		1
gma-miR164a	Glyma.14G201600	4.5	-1	1	21	20	40	UGGAGAAGCAGGGCACGUGCA	::: ::...: .:::::::	GUCACAUGUUUUCUUUCUCCA	Cleavage		1
gma-miR164b	Glyma.08G168000	4.5	-1	1	20	301	320	UGGAGAAGCAGGGCACGUGC	:::: :::.::::::: .:	GCACCUGCUCUGCUUCGUCU	Cleavage		1
gma-miR164b	Glyma.14G201600	4.5	-1	1	20	21	40	UGGAGAAGCAGGGCACGUGC	::: ::...: .:::::::	UCACAUGUUUUCUUUCUCCA	Cleavage		1
gma-miR164c	Glyma.08G168000	4.5	-1	1	20	301	320	UGGAGAAGCAGGGCACGUGC	:::: :::.::::::: .:	GCACCUGCUCUGCUUCGUCU	Cleavage		1
gma-miR164c	Glyma.14G201600	4.5	-1	1	20	21	40	UGGAGAAGCAGGGCACGUGC	::: ::...: .:::::::	UCACAUGUUUUCUUUCUCCA	Cleavage		1
gma-miR164d	Glyma.08G168000	4.5	-1	1	20	301	320	UGGAGAAGCAGGGCACGUGC	:::: :::.::::::: .:	GCACCUGCUCUGCUUCGUCU	Cleavage		1
gma-miR164d	Glyma.14G201600	4.5	-1	1	20	21	40	UGGAGAAGCAGGGCACGUGC	::: ::...: .:::::::	UCACAUGUUUUCUUUCUCCA	Cleavage		1
gma-miR164e	Glyma.08G168000	4.5	-1	1	21	300	320	UGGAGAAGCAGGGCACGUGCA	::::: :::.::::::: .:	UGCACCUGCUCUGCUUCGUCU	Cleavage		1
gma-miR164e	Glyma.14G201600	4.5	-1	1	21	20	40	UGGAGAAGCAGGGCACGUGCA	::: ::...: .:::::::	GUCACAUGUUUUCUUUCUCCA	Cleavage		1
gma-miR164f	Glyma.08G168000	4.5	-1	1	21	300	320	UGGAGAAGCAGGGCACGUGCA	::::: :::.::::::: .:	UGCACCUGCUCUGCUUCGUCU	Cleavage		1
gma-miR164f	Glyma.14G201600	4.5	-1	1	21	20	40	UGGAGAAGCAGGGCACGUGCA	::: ::...: .:::::::	GUCACAUGUUUUCUUUCUCCA	Cleavage		1
gma-miR164g	Glyma.08G168000	4.5	-1	1	21	300	320	UGGAGAAGCAGGGCACGUGCA	::::: :::.::::::: .:	UGCACCUGCUCUGCUUCGUCU	Cleavage		1
gma-miR164g	Glyma.14G201600	4.5	-1	1	21	20	40	UGGAGAAGCAGGGCACGUGCA	::: ::...: .:::::::	GUCACAUGUUUUCUUUCUCCA	Cleavage		1
gma-miR164h	Glyma.08G168000	4.5	-1	1	21	300	320	UGGAGAAGCAGGGCACGUGCA	::::: :::.::::::: .:	UGCACCUGCUCUGCUUCGUCU	Cleavage		1
gma-miR164h	Glyma.14G201600	4.5	-1	1	21	20	40	UGGAGAAGCAGGGCACGUGCA	::: ::...: .:::::::	GUCACAUGUUUUCUUUCUCCA	Cleavage		1
gma-miR164i	Glyma.08G168000	4.5	-1	1	21	300	320	UGGAGAAGCAGGGCACGUGCA	::::: :::.::::::: .:	UGCACCUGCUCUGCUUCGUCU	Cleavage		1
gma-miR164i	Glyma.14G201600	4.5	-1	1	21	20	40	UGGAGAAGCAGGGCACGUGCA	::: ::...: .:::::::	GUCACAUGUUUUCUUUCUCCA	Cleavage		1
gma-miR164j	Glyma.08G168000	4.5	-1	1	21	300	320	UGGAGAAGCAGGGCACGUGCA	::::: :::.::::::: .:	UGCACCUGCUCUGCUUCGUCU	Cleavage		1
gma-miR164j	Glyma.14G201600	4.5	-1	1	21	20	40	UGGAGAAGCAGGGCACGUGCA	::: ::...: .:::::::	GUCACAUGUUUUCUUUCUCCA	Cleavage		1
gma-miR164k	Glyma.08G168000	4.5	-1	1	21	300	320	UGGAGAAGCAGGGCACGUGCA	::::: :::.::::::: .:	UGCACCUGCUCUGCUUCGUCU	Cleavage		1
gma-miR164k	Glyma.14G201600	4.5	-1	1	21	20	40	UGGAGAAGCAGGGCACGUGCA	::: ::...: .:::::::	GUCACAUGUUUUCUUUCUCCA	Cleavage		1
gma-miR169a	Glyma.10G022500	4.5	-1	1	21	266	286	CAGCCAAGGAUGACUUGCCGG	:: :.:::::::::::	UUCCAAAUUUAUCCUUGGCUG	Cleavage		1
gma-miR169b	Glyma.10G022500	4.5	-1	1	21	266	286	CAGCCAAGGAUGACUUGCCGA	:: :.:::::::::::	UUCCAAAUUUAUCCUUGGCUG	Cleavage		1
gma-miR169d	Glyma.09G156700	4.5	-1	1	23	624	646	UGAGCCAAGGAUGACUUGCCGGU	: .:::::: ..:.::: :.:::	AGUGGCAAGGUGUUCUUCGUUCA	Cleavage		1
gma-miR169f	Glyma.10G022500	4.5	-1	1	21	266	286	CAGCCAAGGAUGACUUGCCGG	:: :.:::::::::::	UUCCAAAUUUAUCCUUGGCUG	Cleavage		1
gma-miR169g	Glyma.10G022500	4.5	-1	1	21	266	286	CAGCCAAGGAUGACUUGCCGG	:: :.:::::::::::	UUCCAAAUUUAUCCUUGGCUG	Cleavage		1
gma-miR169l-3p	Glyma.13G307000	4.5	-1	1	22	454	475	CGGGCAAGUUGUUUUUGGCUAC	: :::::.:::.::: : ::.:	GAAGCCAGAAAUAACAUUCCUG	Cleavage		1
gma-miR169l-3p	Glyma.12G195600	4.5	-1	1	22	460	481	CGGGCAAGUUGUUUUUGGCUAC	: :::::.:::.::: : ::.:	GAAGCCAGAAAUAACAUUCCUG	Cleavage		1
gma-miR169l-3p	Glyma.13G306900	4.5	-1	1	22	460	481	CGGGCAAGUUGUUUUUGGCUAC	: :::::.:::.::: : ::.:	GAAGCCAGAAAUAACAUUCCUG	Cleavage		1
gma-miR169l-3p	Glyma.15G052700	4.5	-1	1	22	457	478	CGGGCAAGUUGUUUUUGGCUAC	: :. .:..::::::::.:	UCCGACGUGAGUAACUUGCCUG	Cleavage		1
gma-miR169m	Glyma.10G022500	4.5	-1	1	21	266	286	CAGCCAAGGAUGACUUGCCGG	:: :.:::::::::::	UUCCAAAUUUAUCCUUGGCUG	Cleavage		1
gma-miR169n-5p	Glyma.03G208200	4.5	-1	1	21	272	292	CAGCCAAGGGUGAUUUGCCGG	::: :.:.:.:::::::	UUCCCAACUUAUCUUUGGCUG	Cleavage		1
gma-miR169n-5p	Glyma.03G208100	4.5	-1	1	21	272	292	CAGCCAAGGGUGAUUUGCCGG	::: :.:.:.:::::::	UUCCCAAUUUAUCUUUGGCUG	Cleavage		1
gma-miR169p	Glyma.09G156700	4.5	-1	1	21	626	646	UGAGCCAAGGAUGACUUGCCG	.:::::: ..:.::: :.:::	UGGCAAGGUGUUCUUCGUUCA	Cleavage		1
gma-miR169u	Glyma.10G022500	4.5	-1	1	21	266	286	CAGCCAAGGAUGACUUGCCGU	:: :.:::::::::::	UUCCAAAUUUAUCCUUGGCUG	Cleavage		1
gma-miR169v	Glyma.10G022500	4.5	-1	1	19	268	286	CAGCCAAGGAUGACUUGCC	:: :.:::::::::::	CCAAAUUUAUCCUUGGCUG	Cleavage		1
gma-miR171k-5p	Glyma.17G052900	4.5	-1	1	21	539	559	CGAUGUUGGUGAGGUUCAAUC	: ::.:::::..::.:.:	GCCUUAAUCUCACUGACGUUG	Cleavage		1
gma-miR171l	Glyma.17G052900	4.5	-1	1	21	539	559	CGAUGUUGGUGAGGUUCAAUC	: ::.:::::..::.:.:	GCCUUAAUCUCACUGACGUUG	Cleavage		1
gma-miR172b-5p	Glyma.08G179700	4.5	-1	1	20	295	314	GUAGCAUCAUCAAGAUUCAC	: :. : ::::::::::::	GAGGUUAUUGAUGAUGCUAA	Cleavage		1
gma-miR2118a-5p	Glyma.11G101200	4.5	-1	1	22	504	525	GGAGAUGGGAGGGUCGGUAAAG	: ..::: :::.::::::.	CGAUCUUGACACUCUCAUCUCU	Cleavage		1
gma-miR2118b-5p	Glyma.11G101200	4.5	-1	1	22	504	525	GGAGAUGGGAGGGUCGGUAAAG	: ..::: :::.::::::.	CGAUCUUGACACUCUCAUCUCU	Cleavage		1
gma-miR319a	Glyma.14G053700	4.5	-1	1	20	510	529	UUGGACUGAAGGGAGCUCCC	::. ::..: ::::::.::	UGGGCCUUUCCUCAGUCUAA	Translation		1
gma-miR319b	Glyma.14G053700	4.5	-1	1	20	510	529	UUGGACUGAAGGGAGCUCCC	::. ::..: ::::::.::	UGGGCCUUUCCUCAGUCUAA	Translation		1
gma-miR319e	Glyma.14G053700	4.5	-1	1	20	510	529	UUGGACUGAAGGGAGCUCCC	::. ::..: ::::::.::	UGGGCCUUUCCUCAGUCUAA	Translation		1
gma-miR319f	Glyma.18G055500	4.5	-1	1	20	775	794	UUGGACUGAAGGGGCCUCUU	:::.: :.:::::: ::..:	AAGGGUCUCCUUCAUUCUGA	Cleavage		1
gma-miR319f	Glyma.01G130500	4.5	-1	1	20	772	791	UUGGACUGAAGGGGCCUCUU	:: .:::..::::: :::.:	AAAGGGCUUCUUCACUCCGA	Cleavage		1
gma-miR319f	Glyma.02G234200	4.5	-1	1	20	787	806	UUGGACUGAAGGGGCCUCUU	:::.: :.:::::: ::..:	AAGGGUCUCCUUCAUUCUGA	Cleavage		1
gma-miR319g	Glyma.14G053700	4.5	-1	1	22	508	529	UUGGACUGAAGGGAGCUCCUUC	::. ::..: ::::::.::	CCUGGGCCUUUCCUCAGUCUAA	Translation		1
gma-miR319h	Glyma.14G053700	4.5	-1	1	21	509	529	UUGGACUGAAGGGAGCUCCCU	::. ::..: ::::::.::	CUGGGCCUUUCCUCAGUCUAA	Translation		1
gma-miR319j	Glyma.14G053700	4.5	-1	1	21	509	529	UUGGACUGAAGGGAGCUCCCU	::. ::..: ::::::.::	CUGGGCCUUUCCUCAGUCUAA	Translation		1
gma-miR319k	Glyma.14G053700	4.5	-1	1	21	509	529	UUGGACUGAAGGGAGCUCCCU	::. ::..: ::::::.::	CUGGGCCUUUCCUCAGUCUAA	Translation		1
gma-miR319l	Glyma.14G053700	4.5	-1	1	22	508	529	UUGGACUGAAGGGAGCUCCUUC	::. ::..: ::::::.::	CCUGGGCCUUUCCUCAGUCUAA	Translation		1
gma-miR319m	Glyma.14G053700	4.5	-1	1	21	509	529	UUGGACUGAAGGGAGCUCCCU	::. ::..: ::::::.::	CUGGGCCUUUCCUCAGUCUAA	Translation		1
gma-miR393a	Glyma.10G222400	4.5	-1	1	21	441	461	UCCAAAGGGAUCGCAUUGAUC	: ::: :::.:::::::.	AGACUAUGAGAUUCCUUUGGG	Cleavage		1
gma-miR393a	Glyma.20G169200	4.5	-1	1	21	462	482	UCCAAAGGGAUCGCAUUGAUC	: ::: :::.:::::::.	AGACUAUGAGAUUCCUUUGGG	Cleavage		1
gma-miR393c-5p	Glyma.10G222400	4.5	-1	1	22	440	461	UCCAAAGGGAUCGCAUUGAUCC	: ::: :::.:::::::.	CAGACUAUGAGAUUCCUUUGGG	Cleavage		1
gma-miR393c-5p	Glyma.20G169200	4.5	-1	1	22	461	482	UCCAAAGGGAUCGCAUUGAUCC	: ::: :::.:::::::.	CAGACUAUGAGAUUCCUUUGGG	Cleavage		1
gma-miR393d	Glyma.20G169200	4.5	-1	1	22	461	482	UCCAAAGGGAUCGCAUUGAUCC	: ::: :::.:::::::.	CAGACUAUGAGAUUCCUUUGGG	Cleavage		1
gma-miR393d	Glyma.10G222400	4.5	-1	1	22	440	461	UCCAAAGGGAUCGCAUUGAUCC	: ::: :::.:::::::.	CAGACUAUGAGAUUCCUUUGGG	Cleavage		1
gma-miR393e	Glyma.20G169200	4.5	-1	1	22	461	482	UCCAAAGGGAUCGCAUUGAUCC	: ::: :::.:::::::.	CAGACUAUGAGAUUCCUUUGGG	Cleavage		1
gma-miR393e	Glyma.10G222400	4.5	-1	1	22	440	461	UCCAAAGGGAUCGCAUUGAUCC	: ::: :::.:::::::.	CAGACUAUGAGAUUCCUUUGGG	Cleavage		1
gma-miR393f	Glyma.10G222400	4.5	-1	1	22	440	461	UCCAAAGGGAUCGCAUUGAUCC	: ::: :::.:::::::.	CAGACUAUGAGAUUCCUUUGGG	Cleavage		1
gma-miR393f	Glyma.20G169200	4.5	-1	1	22	461	482	UCCAAAGGGAUCGCAUUGAUCC	: ::: :::.:::::::.	CAGACUAUGAGAUUCCUUUGGG	Cleavage		1
gma-miR393g	Glyma.20G169200	4.5	-1	1	22	461	482	UCCAAAGGGAUCGCAUUGAUCC	: ::: :::.:::::::.	CAGACUAUGAGAUUCCUUUGGG	Cleavage		1
gma-miR393g	Glyma.10G222400	4.5	-1	1	22	440	461	UCCAAAGGGAUCGCAUUGAUCC	: ::: :::.:::::::.	CAGACUAUGAGAUUCCUUUGGG	Cleavage		1
gma-miR393h	Glyma.08G162700	4.5	-1	1	22	27	48	UUCCAAAGGGAUCGCAUUGAUC	:: : .:.::::::::::.	CCUCCUUUUGGUCCCUUUGGAG	Cleavage		1
gma-miR393i	Glyma.08G162700	4.5	-1	1	22	27	48	UUCCAAAGGGAUCGCAUUGAUC	:: : .:.::::::::::.	CCUCCUUUUGGUCCCUUUGGAG	Cleavage		1
gma-miR393j	Glyma.08G162700	4.5	-1	1	22	27	48	UUCCAAAGGGAUCGCAUUGAUC	:: : .:.::::::::::.	CCUCCUUUUGGUCCCUUUGGAG	Cleavage		1
gma-miR393k	Glyma.08G162700	4.5	-1	1	22	27	48	UUCCAAAGGGAUCGCAUUGAUC	:: : .:.::::::::::.	CCUCCUUUUGGUCCCUUUGGAG	Cleavage		1
gma-miR395a	Glyma.04G227200	4.5	-1	1	21	242	262	CUGAAGUGUUUGGGGGAACUC	::::..::::::: :::	CCACUCCCUUAAACACUGCAG	Cleavage		1
gma-miR395a	Glyma.03G039700	4.5	-1	1	21	118	138	CUGAAGUGUUUGGGGGAACUC	: : ..:::::.:::::::	CAAUGUUCCCAAGCACUUCAA	Cleavage		1
gma-miR395b	Glyma.04G227200	4.5	-1	1	21	242	262	CUGAAGUGUUUGGGGGAACUC	::::..::::::: :::	CCACUCCCUUAAACACUGCAG	Cleavage		1
gma-miR395b	Glyma.03G039700	4.5	-1	1	21	118	138	CUGAAGUGUUUGGGGGAACUC	: : ..:::::.:::::::	CAAUGUUCCCAAGCACUUCAA	Cleavage		1
gma-miR395c	Glyma.04G227200	4.5	-1	1	21	242	262	CUGAAGUGUUUGGGGGAACUC	::::..::::::: :::	CCACUCCCUUAAACACUGCAG	Cleavage		1
gma-miR395c	Glyma.03G039700	4.5	-1	1	21	118	138	CUGAAGUGUUUGGGGGAACUC	: : ..:::::.:::::::	CAAUGUUCCCAAGCACUUCAA	Cleavage		1
gma-miR395h	Glyma.01G130500	4.5	-1	1	21	230	250	AUGAAGUGUUUGGGAGAACUC	: :::: :.:.:: ::::::	CAAUUCUACUAGACCCUUCAU	Cleavage		1
gma-miR395i	Glyma.03G039700	4.5	-1	1	21	118	138	AUGAAGUGUUUGGGGGAACUC	: : ..:::::.:::::::	CAAUGUUCCCAAGCACUUCAA	Cleavage		1
gma-miR395j	Glyma.03G039700	4.5	-1	1	21	118	138	AUGAAGUGUUUGGGGGAACUC	: : ..:::::.:::::::	CAAUGUUCCCAAGCACUUCAA	Cleavage		1
gma-miR395k	Glyma.03G039700	4.5	-1	1	21	118	138	AUGAAGUGUUUGGGGGAACUC	: : ..:::::.:::::::	CAAUGUUCCCAAGCACUUCAA	Cleavage		1
gma-miR395l	Glyma.03G039700	4.5	-1	1	21	118	138	AUGAAGUGUUUGGGGGAACUC	: : ..:::::.:::::::	CAAUGUUCCCAAGCACUUCAA	Cleavage		1
gma-miR395m	Glyma.03G039700	4.5	-1	1	21	118	138	AUGAAGUGUUUGGGGGAACUC	: : ..:::::.:::::::	CAAUGUUCCCAAGCACUUCAA	Cleavage		1
gma-miR396a-5p	Glyma.03G038700	4.5	-1	1	21	319	339	UUCCACAGCUUUCUUGAACUG	:: :::: .:.::::::::	GAGAUCAAAGAGGCUGUGGAC	Cleavage		1
gma-miR396a-5p	Glyma.03G038600	4.5	-1	1	21	319	339	UUCCACAGCUUUCUUGAACUG	::::: ::::::::::	GACAUCAAGCAAGCUGUGGAC	Cleavage		1
gma-miR396a-5p	Glyma.11G161800	4.5	-1	1	21	319	339	UUCCACAGCUUUCUUGAACUG	:: :.:::.::::::: ::	GAGAUUAAGGAAGCUGUUGAC	Cleavage		1
gma-miR396a-5p	Glyma.03G037900	4.5	-1	1	21	331	351	UUCCACAGCUUUCUUGAACUG	: :::::.::::::::	GAUAUAAAGAAGGCUGUGGAC	Cleavage		1
gma-miR396b-5p	Glyma.11G161800	4.5	-1	1	21	319	339	UUCCACAGCUUUCUUGAACUU	.:: :.:::.::::::: ::	GAGAUUAAGGAAGCUGUUGAC	Cleavage		1
gma-miR396b-5p	Glyma.03G038700	4.5	-1	1	21	319	339	UUCCACAGCUUUCUUGAACUU	.:: :::: .:.::::::::	GAGAUCAAAGAGGCUGUGGAC	Cleavage		1
gma-miR396b-5p	Glyma.03G038600	4.5	-1	1	21	319	339	UUCCACAGCUUUCUUGAACUU	::::: ::::::::::	GACAUCAAGCAAGCUGUGGAC	Cleavage		1
gma-miR396b-5p	Glyma.03G037900	4.5	-1	1	21	331	351	UUCCACAGCUUUCUUGAACUU	: :::::.::::::::	GAUAUAAAGAAGGCUGUGGAC	Cleavage		1
gma-miR396c	Glyma.11G161800	4.5	-1	1	21	319	339	UUCCACAGCUUUCUUGAACUU	.:: :.:::.::::::: ::	GAGAUUAAGGAAGCUGUUGAC	Cleavage		1
gma-miR396c	Glyma.03G038700	4.5	-1	1	21	319	339	UUCCACAGCUUUCUUGAACUU	.:: :::: .:.::::::::	GAGAUCAAAGAGGCUGUGGAC	Cleavage		1
gma-miR396c	Glyma.03G038600	4.5	-1	1	21	319	339	UUCCACAGCUUUCUUGAACUU	::::: ::::::::::	GACAUCAAGCAAGCUGUGGAC	Cleavage		1
gma-miR396c	Glyma.03G037900	4.5	-1	1	21	331	351	UUCCACAGCUUUCUUGAACUU	: :::::.::::::::	GAUAUAAAGAAGGCUGUGGAC	Cleavage		1
gma-miR396d	Glyma.03G037900	4.5	-1	1	24	858	881	AAGAAAGCUGUGGGAGAAUAUGGC	::: :. ::.:::::::::	CAGCUAUGAUUACAUAGCUUUCUU	Cleavage		1
gma-miR396e	Glyma.03G038600	4.5	-1	1	22	318	339	UUCCACAGCUUUCUUGAACUGU	::::: ::::::::::	UGACAUCAAGCAAGCUGUGGAC	Cleavage		1
gma-miR396e	Glyma.11G161800	4.5	-1	1	22	318	339	UUCCACAGCUUUCUUGAACUGU	:: :.:::.::::::: ::	UGAGAUUAAGGAAGCUGUUGAC	Cleavage		1
gma-miR396e	Glyma.03G038700	4.5	-1	1	22	318	339	UUCCACAGCUUUCUUGAACUGU	:: :::: .:.::::::::	UGAGAUCAAAGAGGCUGUGGAC	Cleavage		1
gma-miR396e	Glyma.03G037900	4.5	-1	1	22	330	351	UUCCACAGCUUUCUUGAACUGU	: :::::.::::::::	UGAUAUAAAGAAGGCUGUGGAC	Cleavage		1
gma-miR396f	Glyma.13G106400	4.5	-1	1	25	130	153	AGCUUUCUUGAACUUCUUAUGCCUA	.:::::::::: ::::::	GUAAGGAGAGAAGUUCAA-AAAGCU	Cleavage		1
gma-miR396f	Glyma.11G161800	4.5	-1	1	25	309	333	AGCUUUCUUGAACUUCUUAUGCCUA	:.: .:: :.:::.:::::	AGUGGUUGAUGAGAUUAAGGAAGCU	Cleavage		1
gma-miR396g	Glyma.18G055500	4.5	-1	1	21	440	460	UUCUUGAACUUCUUAUGCAUC	: ::: :::.. ::::::::	UAGGCAGAAGGGAUUCAAGAA	Cleavage		1
gma-miR396h	Glyma.03G038600	4.5	-1	1	20	319	338	UCCACAGCUUUCUUGAACUG	::::: ::::::::::	GACAUCAAGCAAGCUGUGGA	Translation		1
gma-miR396h	Glyma.03G037900	4.5	-1	1	20	331	350	UCCACAGCUUUCUUGAACUG	: :::::.::::::::	GAUAUAAAGAAGGCUGUGGA	Cleavage		1
gma-miR396h	Glyma.05G145600	4.5	-1	1	20	209	228	UCCACAGCUUUCUUGAACUG	: : ::.:::.::: ::::	GAUUGCAGGAAGGCUUUGGA	Cleavage		1
gma-miR396i-5p	Glyma.03G038700	4.5	-1	1	21	319	339	UUCCACAGCUUUCUUGAACUG	:: :::: .:.::::::::	GAGAUCAAAGAGGCUGUGGAC	Cleavage		1
gma-miR396i-5p	Glyma.03G038600	4.5	-1	1	21	319	339	UUCCACAGCUUUCUUGAACUG	::::: ::::::::::	GACAUCAAGCAAGCUGUGGAC	Cleavage		1
gma-miR396i-5p	Glyma.11G161800	4.5	-1	1	21	319	339	UUCCACAGCUUUCUUGAACUG	:: :.:::.::::::: ::	GAGAUUAAGGAAGCUGUUGAC	Cleavage		1
gma-miR396i-5p	Glyma.03G037900	4.5	-1	1	21	331	351	UUCCACAGCUUUCUUGAACUG	: :::::.::::::::	GAUAUAAAGAAGGCUGUGGAC	Cleavage		1
gma-miR396k-5p	Glyma.03G038700	4.5	-1	1	21	319	339	UUCCACAGCUUUCUUGAACUU	.:: :::: .:.::::::::	GAGAUCAAAGAGGCUGUGGAC	Cleavage		1
gma-miR396k-5p	Glyma.11G161800	4.5	-1	1	21	319	339	UUCCACAGCUUUCUUGAACUU	.:: :.:::.::::::: ::	GAGAUUAAGGAAGCUGUUGAC	Cleavage		1
gma-miR396k-5p	Glyma.03G038600	4.5	-1	1	21	319	339	UUCCACAGCUUUCUUGAACUU	::::: ::::::::::	GACAUCAAGCAAGCUGUGGAC	Cleavage		1
gma-miR396k-5p	Glyma.03G037900	4.5	-1	1	21	331	351	UUCCACAGCUUUCUUGAACUU	: :::::.::::::::	GAUAUAAAGAAGGCUGUGGAC	Cleavage		1
gma-miR399d	Glyma.14G070800	4.5	-1	1	21	167	187	UGCCAAAGGAGAUUUGCCCAG	:::: :::: ::.:::::.	AUGGGGAAAUAUCUUUUGGUC	Translation		1
gma-miR399e	Glyma.14G070800	4.5	-1	1	21	167	187	UGCCAAAGGAGAUUUGCCCAG	:::: :::: ::.:::::.	AUGGGGAAAUAUCUUUUGGUC	Translation		1
gma-miR399f	Glyma.14G070800	4.5	-1	1	21	167	187	UGCCAAAGGAGAUUUGCCCAG	:::: :::: ::.:::::.	AUGGGGAAAUAUCUUUUGGUC	Translation		1
gma-miR399g	Glyma.14G070800	4.5	-1	1	21	167	187	UGCCAAAGGAGAUUUGCCCAG	:::: :::: ::.:::::.	AUGGGGAAAUAUCUUUUGGUC	Translation		1
gma-miR408a-3p	Glyma.16G164200	4.5	-1	1	21	1000	1020	AUGCACUGCCUCUUCCCUGGC	:. . ::::::::..:::::	GUGGUGGAAGAGGUGGUGCAA	Cleavage		1
gma-miR408a-3p	Glyma.15G259500	4.5	-1	1	21	439	459	AUGCACUGCCUCUUCCCUGGC	.:: ::::::::..: :::	AUCAAGGAAGAGGUGGAGCAA	Cleavage		1
gma-miR408b-3p	Glyma.16G164200	4.5	-1	1	21	1000	1020	AUGCACUGCCUCUUCCCUGGC	:. . ::::::::..:::::	GUGGUGGAAGAGGUGGUGCAA	Cleavage		1
gma-miR408b-3p	Glyma.15G259500	4.5	-1	1	21	439	459	AUGCACUGCCUCUUCCCUGGC	.:: ::::::::..: :::	AUCAAGGAAGAGGUGGAGCAA	Cleavage		1
gma-miR408c-3p	Glyma.16G164200	4.5	-1	1	21	1000	1020	AUGCACUGCCUCUUCCCUGGC	:. . ::::::::..:::::	GUGGUGGAAGAGGUGGUGCAA	Cleavage		1
gma-miR408c-3p	Glyma.15G259500	4.5	-1	1	21	439	459	AUGCACUGCCUCUUCCCUGGC	.:: ::::::::..: :::	AUCAAGGAAGAGGUGGAGCAA	Cleavage		1
gma-miR4341	Glyma.09G277900	4.5	-1	1	24	664	687	UGUGUUGAAAGUUUAACAUGACGG	::::: : ::::::. :::	GCUCAAUGUUCAUCUUUCAGAACA	Cleavage		1
gma-miR4341	Glyma.18G211000	4.5	-1	1	24	586	609	UGUGUUGAAAGUUUAACAUGACGG	::::: :: :::::. :::	GCUCAAUGUUCAAGUUUCAGAACA	Translation		1
gma-miR4346	Glyma.06G275900	4.5	-1	1	24	176	199	GAAAGACCAAACGAGAAGCUGCAU	.: .::::::: ::::::	CCUCUAUUCUUCGUUUGUUCUUUC	Cleavage		1
gma-miR4347	Glyma.10G022500	4.5	-1	1	24	589	612	AAGCUUCUUACGGAUCAAGUUGAU	::::::: :: :::: :.::::	UGCAACUUGUUCAGUAACAGGCUU	Cleavage		1
gma-miR4347	Glyma.14G221400	4.5	-1	1	24	642	665	AAGCUUCUUACGGAUCAAGUUGAU	::: ::.:: ::::::: :	GAACCCUUCAUUCGCAAGAAGCCU	Translation		1
gma-miR4348b	Glyma.08G179700	4.5	-1	1	21	938	958	UCUUUUGAAUUUGACUAUUAG	::.::.:: ::::::. ::::	CUGAUGGUGAAAUUCGCAAGA	Cleavage		1
gma-miR4348b	Glyma.15G052600	4.5	-1	1	21	929	949	UCUUUUGAAUUUGACUAUUAG	::.::.:: ::::::. ::::	CUGAUGGUGAAAUUCGCAAGA	Cleavage		1
gma-miR4348b	Glyma.15G052700	4.5	-1	1	21	938	958	UCUUUUGAAUUUGACUAUUAG	: .::.:: ::::::. ::::	CCGAUGGUGAAAUUCGCAAGA	Cleavage		1
gma-miR4348b	Glyma.11G101200	4.5	-1	1	21	764	784	UCUUUUGAAUUUGACUAUUAG	:: : :. .::::::::::	UCAAGAAUUUGAUUCAAAAGA	Cleavage		1
gma-miR4354	Glyma.03G037900	4.5	-1	1	22	826	847	CAAUUGGAUCGGUCCAACCGGC	::::: ::.::: :::: :	GGGGGUUGUACUGAUGCAAUGG	Cleavage		1
gma-miR4373	Glyma.15G155700	4.5	-1	1	24	739	761	AAGUUGACGUACGUACGGAUUGAC	: .:::: :: :::.::.:::::	CUAGAUCC-UAAGUAUGUUAACUU	Cleavage		1
gma-miR4375	Glyma.18G055600	4.5	-1	1	24	467	490	UACCACUAGUGGUCGCGCCUGGCA	:: .:: .::::::::: ::	GUAAAGAUGCUGCCACUAGUGAUA	Cleavage		1
gma-miR4386	Glyma.03G145600	4.5	-1	1	24	737	761	UCGAAGGU-UCUGGAGAGGACUGCA	:: :::::.:: ::::::::	ACCCUUCGUCUCCGGACACCUUCGA	Cleavage		1
gma-miR4400	Glyma.16G164400	4.5	-1	1	24	868	891	UUCGGAAAAAUUCUGGAAGACGUC	:.::. :::: ::::::::	CUGUUUUUUAAGAAAUUUUCCGAU	Translation		1
gma-miR4401a	Glyma.09G065800	4.5	-1	1	24	527	551	ACAACGUCUUUGAAAGU-AGGCAUU	:::: . : :::::::::::::	UUGGCCUCGAUCUCAAAGACGUUGU	Cleavage		1
gma-miR4401a	Glyma.13G106400	4.5	-1	1	24	537	560	ACAACGUCUUUGAAAGUAGGCAUU	:.:: : ::: :::.:::::	GGGCCUUAAUCUCACAGAUGUUGU	Translation		1
gma-miR4401b	Glyma.11G161800	4.5	-1	1	21	656	676	UCAAAGACGUUGCUGAGGUAA	:::::. :::.: ::::::	CUACCUUUGCAGCCUCUUUGC	Cleavage		1
gma-miR4410	Glyma.18G055600	4.5	-1	1	24	87	110	UAUGUUGAUCCGUAUGAGUCGUAC	::.:. ::.: ::::::::.	UUCAGAUUUCUAUGCAUCAACAUG	Translation		1
gma-miR4410	Glyma.11G162100	4.5	-1	1	24	87	110	UAUGUUGAUCCGUAUGAGUCGUAC	::.:. ::.: ::::::::.	UUCAGAUUUCUAUGCAUCAACAUG	Translation		1
gma-miR4415b-5p	Glyma.06G221700	4.5	-1	1	24	23	46	AAGUUGUGAUGGGAAUCAAUGGCA	..: :::::...:: ::::.::	CAUUAGUGAUUUUUAUGACAAUUU	Cleavage		1
gma-miR482c-5p	Glyma.03G038700	4.5	-1	1	23	738	760	AUUUGUGGGAAUGGGCUGAUUGG	: ::::::.:::..:...: :	UGAUUCAGCCUAUUUUCGUGACU	Cleavage		1
gma-miR4992	Glyma.13G346100	4.5	-1	1	22	334	355	AUUCUAAGAUGGUUUUUGUUAG	.:.::::.:..:. :.::::	AAGAUAAAAGCUGUUCUGGAAU	Cleavage		1
gma-miR4992	Glyma.11G161600	4.5	-1	1	22	429	450	AUUCUAAGAUGGUUUUUGUUAG	.:..:::::.::.::::	UCUUGGAGGACCAUUUUGGAAU	Cleavage		1
gma-miR4993	Glyma.19G013400	4.5	-1	1	21	158	178	GAGCGGCGGCGGUGGAGGAUG	:: :::::::::::::	GCCCCACCACCGCCGCCGCCA	Cleavage		1
gma-miR4993	Glyma.13G069400	4.5	-1	1	21	149	169	GAGCGGCGGCGGUGGAGGAUG	:: :::::::::::::	GCCCCACCACCGCCGCCGCCA	Cleavage		2
gma-miR5030	Glyma.03G038600	4.5	-1	1	22	344	365	AGAACAAUUUGUGUUUUACCGG	::..::::: :.:::::.	CAUGUGGAACACCAGUUGUUUC	Translation		1
gma-miR5036	Glyma.19G013400	4.5	-1	1	22	202	223	AGAGGCCCUUGGGGAGGAGUAA	::::::::::: :::. :	UGCCUCCUCCCCAACGGCUGCG	Cleavage		1
gma-miR5037a	Glyma.03G208200	4.5	-1	1	22	899	920	GCCUCAAAGGCUUCCACUACUG	: :::.:::: ::::::.	AGAGAAUGGGAGCCAUUGAGGU	Cleavage		1
gma-miR5037a	Glyma.10G022500	4.5	-1	1	22	893	914	GCCUCAAAGGCUUCCACUACUG	: :::.:::: ::::::.	AGAGAAUGGGAGCCAUUGAGGU	Cleavage		1
gma-miR5037b	Glyma.15G128700	4.5	-1	1	20	903	922	AACCCUCAAAGGCUUCCUAG	:: :: :::::::::: ::	CUUUGACGCCUUUGAGGCUU	Cleavage		1
gma-miR5037b	Glyma.09G022400	4.5	-1	1	20	891	910	AACCCUCAAAGGCUUCCUAG	:: :: :::::::::: ::	CUUUGAUGCCUUUGAGGCUU	Cleavage		1
gma-miR5038a	Glyma.18G055600	4.5	-1	1	21	920	940	UGAGAAUUUGGCCUCUGUCCA	.::: :::::::::: .:	GAAGCAGUGGCCAAAUUCGUA	Cleavage		1
gma-miR5038a	Glyma.11G162100	4.5	-1	1	21	920	940	UGAGAAUUUGGCCUCUGUCCA	.::: :::::::::: .:	GAAGCAGUGGCCAAAUUCGUA	Cleavage		1
gma-miR5038b	Glyma.18G055600	4.5	-1	1	21	920	940	UGAGAAUUUGGCCUCUGUCCA	.::: :::::::::: .:	GAAGCAGUGGCCAAAUUCGUA	Cleavage		1
gma-miR5038b	Glyma.11G162100	4.5	-1	1	21	920	940	UGAGAAUUUGGCCUCUGUCCA	.::: :::::::::: .:	GAAGCAGUGGCCAAAUUCGUA	Cleavage		1
gma-miR5369	Glyma.17G013600	4.5	-1	1	19	372	390	UGAGAAAAGGAGGAUGUCA	:::.:::::: :: ::::	UGAUAUCCUCGUUCUCUCU	Cleavage		1
gma-miR5371-5p	Glyma.13G106400	4.5	-1	1	21	972	992	UAGGAAUUAGUCACUCAGAUC	: ::::::. :::::.::	CUGCAGAGUGAUAAAUUCUUA	Cleavage		1
gma-miR5372	Glyma.14G070800	4.5	-1	1	21	333	353	UUGUUCGAUAAAACUGUUGUG	..:: :: ::::.:.:.:..:	UGCAUCAAUUUUGUUGGAUGA	Cleavage		1
gma-miR5376	Glyma.07G263000	4.5	-1	1	22	90	111	UGAAGAUUUGAAGAAUUUGGGA	:. :.: : :: :::::.::::	UUACGACUACUACAAAUUUUCA	Translation		1
gma-miR5377	Glyma.03G037900	4.5	-1	1	23	711	733	CUGAAGGAUCGAUGUAGAAUGCU	::: :: :.:.:::::..:	UGACUUCAACCUUGGUCCUUUGG	Cleavage		1
gma-miR5667-3p	Glyma.06G145300	4.5	-1	1	21	25	45	AAACAGAUCUAAAUGGAUUCC	::...:::.: :::::::	ACCAUUUGUUUGGCUCUGUUU	Cleavage		1
gma-miR5672	Glyma.08G179600	4.5	-1	1	21	660	680	CAUGGUAGUGGAAGAAAUGGA	:.:::::::::::.: :.. :	UUCAUUUCUUCCAUUUCUGCG	Cleavage		1
gma-miR5672	Glyma.08G162700	4.5	-1	1	21	637	657	CAUGGUAGUGGAAGAAAUGGA	:: :: :::. :::.::::	AGCACUUGUUCUUCUAUCAUG	Cleavage		1
gma-miR5674a	Glyma.18G211000	4.5	-1	1	21	53	72	UAAUUGUGUUGUACAUUAUCA	::::.::: ::.::::.:::	GGAUAGUGU-CAGCACAGUUA	Cleavage		1
gma-miR5674b	Glyma.18G211000	4.5	-1	1	21	53	72	UAAUUGUGUUGUACAUUAUCA	::::.::: ::.::::.:::	GGAUAGUGU-CAGCACAGUUA	Cleavage		1
gma-miR5765	Glyma.16G207500	4.5	-1	1	24	754	777	CGAAACGUUGAGGUAUAUGUGGAC	: : :: ::::.:::::: ::.:	GACAACCAAUACUUCAACGCUUUG	Cleavage		1
gma-miR5765	Glyma.11G058100	4.5	-1	1	24	24	47	CGAAACGUUGAGGUAUAUGUGGAC	: .. : : :...::::.::::.:	GCUUCCUUUUGUUUCAAUGUUUUG	Cleavage		1
gma-miR5767	Glyma.09G277900	4.5	-1	1	21	598	618	UGGAGGACCUUUGAAGGUGCA	: : :: :::::::..:.::	UUCUCCAACAAAGGUUUUUCA	Cleavage		1
gma-miR5767	Glyma.18G211000	4.5	-1	1	21	520	540	UGGAGGACCUUUGAAGGUGCA	: : :: :::::::..:.::	UUCUCCAACAAAGGUUUUUCA	Cleavage		1
gma-miR5769	Glyma.03G145600	4.5	-1	1	21	180	200	UGAGGGAAAUGAAGACGACGA	::::::::::::.: : :	AACUCGUCUUCAUUUUCAUGA	Cleavage		1
gma-miR5770a	Glyma.09G022500	4.5	-1	1	21	393	413	UUAGGACUAUGGUUUGGACGA	::.....:::.:::::.:	UGUUCUGGGUCAUGGUCCUGA	Cleavage		1
gma-miR5770b	Glyma.09G022500	4.5	-1	1	21	393	413	UUAGGACUAUGGUUUGGACAA	::.....:::.:::::.:	UGUUCUGGGUCAUGGUCCUGA	Cleavage		1
gma-miR5772	Glyma.17G253800	4.5	-1	1	24	64	87	AGAAUGUGAGUUAGAGUGAGCAUC	:::::: ::..::. ::::.:	CUGGCUCACCCUGGCUUCCAUUUU	Cleavage		1
gma-miR5777	Glyma.07G263000	4.5	-1	1	22	612	632	CUAGCAAUAAUGUUGGAUGCAC	::: :.:::::::.::: :::	CUGC-UUCAACAUUGUUGGUAG	Cleavage		1
gma-miR5777	Glyma.17G010900	4.5	-1	1	22	330	350	CUAGCAAUAAUGUUGGAUGCAC	::: :.:::::::.::: :::	CUGC-UUCAACAUUGUUGGUAG	Cleavage		1
gma-miR5779	Glyma.14G070800	4.5	-1	1	24	826	849	CAAGUCCAAAGUAGGAAUGUUGCA	::::.:: : ::::::::	AACUUCAUUUCUCCCUUGGACUUU	Translation		1
gma-miR5779	Glyma.17G253800	4.5	-1	1	24	763	786	CAAGUCCAAAGUAGGAAUGUUGCA	::::.:: : ::::::::	AACUUCAUUUCUCCCUUGGACUUU	Translation		1
gma-miR5781	Glyma.09G156700	4.5	-1	1	22	86	107	CUGAAACUGAGACUGCAUCUGG	:..:::::::::::.:	UAGUGAGUGGUCUCAGUUUCGG	Cleavage		1
gma-miR5781	Glyma.06G221700	4.5	-1	1	22	208	229	CUGAAACUGAGACUGCAUCUGG	:.: ::::.:.. ::::::	GAUGGUUCAGUUUUGAUUUCAG	Cleavage		1
gma-miR5783	Glyma.19G013400	4.5	-1	1	22	420	441	GACGACGACGGGGAGGACGCGC	: : ::.:::::::: :: ::	CCCCUUCUUCCCCGUCUUCCUC	Cleavage		1
gma-miR5783	Glyma.13G069400	4.5	-1	1	22	411	432	GACGACGACGGGGAGGACGCGC	: : ::.:::::::: :: ::	CCCCUUCUUCCCCGUCUUCCUC	Cleavage		1
gma-miR9722	Glyma.13G138300	4.5	-1	1	21	34	54	UAAUAGAGGGAAGAAGAUGAA	:: .::.::::.:::.::.	AUCUGUUUUUUCCUUCUGUUG	Cleavage		1
gma-miR9730	Glyma.07G209900	4.5	-1	1	22	412	433	CGAUUGCUGUCAUAACUGCUGC	.::::: :: :. ::::::::	UUAGCAGCUAGGGAAGCAAUCG	Cleavage		1
gma-miR9733	Glyma.10G222500	4.5	-1	1	21	922	942	UAACAGACUUAGAUUAACAGA	.:::::: .:.:::: :::.	GUUGUUAAGUUGAGUCAGUUG	Cleavage		1
gma-miR9740	Glyma.13G138300	4.5	-1	1	21	646	666	UGUAGGUUCCAGUGAGGGAAA	:.: ::::::: :::.::	GAUUCAACACUGGACCCUGCA	Cleavage		1
gma-miR9742	Glyma.20G169200	4.5	-1	1	21	504	524	UGUGUUGUUUGUUUUGUAGCA	::: ::::.::::...:::.	UGCCACAAGACAAGUGACAUU	Cleavage		1
gma-miR9742	Glyma.10G222400	4.5	-1	1	21	483	503	UGUGUUGUUUGUUUUGUAGCA	::: ::::.::::...:::.	UGCCACAAGACAAGUGACAUU	Cleavage		1
gma-miR9743	Glyma.07G263000	4.5	-1	1	24	877	900	AGAGAGUGCUUUGAAGAAAAUGCC	::::::::.:: .::::	AACUACUUCUUCAAGGCUUUCUCA	Cleavage		1
gma-miR9743	Glyma.17G010900	4.5	-1	1	24	595	618	AGAGAGUGCUUUGAAGAAAAUGCC	::::::::.:: .::::	AACUACUUCUUCAAGGCUUUCUCA	Cleavage		1
gma-miR9744	Glyma.06G060100	4.5	-1	1	21	95	116	AAUGGAUAUG-AGCUGCAUACA	: ::::::::: :::.:::::	UCUAUGCAGCUUCAUGUCCAUC	Translation		1
gma-miR9746i	Glyma.13G167100	4.5	-1	1	24	722	745	AAAGUGUUUGAAUUUCAAUUAGAU	.::. : :: :::::.::::::	UCUUAGCUCAACUUCAAGCACUUU	Cleavage		1
gma-miR9748	Glyma.13G172300	4.5	-1	1	22	45	66	GAAGGAAGUGUAGAGGGAUGAC	::::..::: ...::.::::	CACAUCUUUCUUUGUUUUCUUC	Translation		1
gma-miR9748	Glyma.08G168000	4.5	-1	1	22	793	814	GAAGGAAGUGUAGAGGGAUGAC	:::::: :: :.:::::::	AGCAUCCCCCUCGAUUUCCUUC	Translation		2
gma-miR9748	Glyma.15G259500	4.5	-1	1	22	775	796	GAAGGAAGUGUAGAGGGAUGAC	:::::: :: :.:::::::	AGCAUCCCCCUUGAUUUCCUUC	Translation		1
gma-miR9763	Glyma.10G222400	4.5	-1	1	21	226	247	ACCCAUC-CAACUCUGAAGAUA	: : :::::.:::: :::::::	UUUGUUCAGGGUUGUGAUGGGU	Cleavage		1
gma-miR9763	Glyma.10G222500	4.5	-1	1	21	256	277	ACCCAUC-CAACUCUGAAGAUA	: : :::::.:::: :::::::	UUUGUUCAGGGUUGCGAUGGGU	Cleavage		1
gma-miR1507c-5p	Glyma.02G008900	5	-1	1	21	177	197	GAGGUGUUUGGGAUGAGAGAA	:::::::: :::...::.: :	UUCUCUCAACCCGGGCAUCGC	Cleavage		1
gma-miR1507c-5p	Glyma.10G009600	5	-1	1	21	156	176	GAGGUGUUUGGGAUGAGAGAA	:::::::: :::...::.: :	UUCUCUCAACCCGGGCAUCGC	Cleavage		1
gma-miR1507c-5p	Glyma.10G009400	5	-1	1	21	156	176	GAGGUGUUUGGGAUGAGAGAA	:::::::: :::...::.: :	UUCUCUCAACCCGGGCAUCGC	Cleavage		1
gma-miR1507c-5p	Glyma.09G022400	5	-1	1	21	386	406	GAGGUGUUUGGGAUGAGAGAA	::. ::::. :::.:.::.	CCCUUGCAUCUGAAAUAUCUU	Translation		1
gma-miR1507c-5p	Glyma.09G284400	5	-1	1	21	39	59	GAGGUGUUUGGGAUGAGAGAA	.::: ::.:.::.....::	GGUUCUGAUUCUAAGUGUUUC	Cleavage		1
gma-miR1507c-5p	Glyma.10G191700	5	-1	1	21	39	59	GAGGUGUUUGGGAUGAGAGAA	.::: ::.:.::.....::	GGUUCUGAUUCUAAGUGUUUC	Cleavage		1
gma-miR1508a	Glyma.10G222500	5	-1	1	23	434	456	UCUAGAAAGGGAAAUAGCAGUUG	::::.::::.:: :: .:.	GCGAUGCUGUUUCUCUGUCAGGG	Cleavage		1
gma-miR1508c	Glyma.10G222400	5	-1	1	21	413	433	UAGAAAGGGAAAUAGCAGUUG	:. ::::.:::.::::::	GAGAUGCUGUUUUCCUUUCAG	Cleavage		1
gma-miR1509a	Glyma.15G259500	5	-1	1	22	780	801	UUAAUCAAGGAAAUCACGGUCG	:: :::::::::: .: :.	CCCCCUUGAUUUCCUUCGUCAG	Cleavage		1
gma-miR1509a	Glyma.17G177800	5	-1	1	22	189	210	UUAAUCAAGGAAAUCACGGUCG	.:: : :::::: :::::.	ACGCCUUCAUUUCCAUGAUUGU	Cleavage		1
gma-miR1509a	Glyma.11G058100	5	-1	1	22	189	210	UUAAUCAAGGAAAUCACGGUCG	.:: : :::::: :::::.	GCGCCUUCAUUUCCAUGAUUGU	Cleavage		1
gma-miR1509a	Glyma.01G184200	5	-1	1	22	189	210	UUAAUCAAGGAAAUCACGGUCG	.:: : :::::: :::::.	GCGCCUUCAUUUCCAUGAUUGU	Cleavage		1
gma-miR1509b	Glyma.15G259500	5	-1	1	21	781	801	UUAAUCAAGGAAAUCACGGUU	:: :::::::::: .: :.	CCCCUUGAUUUCCUUCGUCAG	Cleavage		1
gma-miR1509b	Glyma.17G177800	5	-1	1	21	190	210	UUAAUCAAGGAAAUCACGGUU	.:: : :::::: :::::.	CGCCUUCAUUUCCAUGAUUGU	Cleavage		1
gma-miR1509b	Glyma.11G058100	5	-1	1	21	190	210	UUAAUCAAGGAAAUCACGGUU	.:: : :::::: :::::.	CGCCUUCAUUUCCAUGAUUGU	Cleavage		1
gma-miR1509b	Glyma.01G184200	5	-1	1	21	190	210	UUAAUCAAGGAAAUCACGGUU	.:: : :::::: :::::.	CGCCUUCAUUUCCAUGAUUGU	Cleavage		1
gma-miR1510b-3p	Glyma.03G037800	5	-1	1	21	406	426	UGUUGUUUUACCUAUUCCACC	: :: . :::::..: :::::	GUUGCGUUAGGUGGACCAACA	Cleavage		1
gma-miR1511	Glyma.18G211000	5	-1	1	20	154	173	AACCAGGCUCUGAUACCAUG	:.: :::: .:::::: :::	CGUCGUAUGGGAGCCUCGUU	Cleavage		1
gma-miR1511	Glyma.10G191700	5	-1	1	20	24	42	AACCAGGCUCUGAUACCAUG	::::: ::: ::..:::::	AAUGGUUUCA-AGUUUGGUU	Translation		1
gma-miR1512a-3p	Glyma.11G101200	5	-1	1	21	129	149	GCUUUAAGAAUUUCAGUUAUG	:: ::::: .:::: ::.:::	CAGAACUGUGAUUCGUAGAGC	Cleavage		1
gma-miR1512c	Glyma.09G065800	5	-1	1	22	405	426	UAACUGAACAUUCUUAGAGCAU	::.: .: :::::::: ::	UCCCUUUUGGUAUGUUCAGCUA	Cleavage		1
gma-miR1515a	Glyma.03G039700	5	-1	1	22	678	699	UCAUUUUGCGUGCAAUGAUCUG	:::::.::::: :: ::.::	AAGAUCGUUGCAAGCUAAGUGU	Translation		1
gma-miR1515b	Glyma.03G039700	5	-1	1	22	678	699	UCAUUUUGCGUGCAAUGAUCUG	:::::.::::: :: ::.::	AAGAUCGUUGCAAGCUAAGUGU	Translation		1
gma-miR1516a-5p	Glyma.10G240300	5	-1	1	23	685	707	CAAGUUAUAAGCUCUUUUGAGAG	.:::. ::::::.::: :.:::	UUCUUCAAAGAGUUUACAGCUUC	Cleavage		1
gma-miR1516c	Glyma.03G208100	5	-1	1	24	863	886	AAUGUCUGGGCUUAGCGAGGCGGU	:.:: : :::....:.::::	AGUUCUUCACAAAGUUUGGGCAUU	Cleavage		1
gma-miR1517	Glyma.11G162100	5	-1	1	24	632	655	AGUCUUGGUCAAUGUCGUUCGAAA	:: : :::::::.. :::.:	AUGAGACCAACAUUGAUUCAGAUU	Cleavage		1
gma-miR1517	Glyma.18G055600	5	-1	1	24	632	655	AGUCUUGGUCAAUGUCGUUCGAAA	:: : :::::::.. :::.:	AUGAGACCAACAUUGAUUCAGAUU	Cleavage		1
gma-miR1519	Glyma.02G234200	5	-1	1	22	391	412	UAAGUGUUGCAAAAUAGUCAUU	.::::: : ::::::. :::.	CGUGACUCUGUUGCAAUCCUUG	Cleavage		1
gma-miR1519	Glyma.14G201800	5	-1	1	22	391	412	UAAGUGUUGCAAAAUAGUCAUU	.::::: : ::::::. :::.	CGUGACUCUGUUGCAAUUCUUG	Cleavage		1
gma-miR1519	Glyma.03G145600	5	-1	1	22	667	688	UAAGUGUUGCAAAAUAGUCAUU	:::::: ::.::::::	ACAACCUAUUUAGCGACACUUC	Translation		1
gma-miR1519	Glyma.03G038600	5	-1	1	22	171	192	UAAGUGUUGCAAAAUAGUCAUU	:.:: ::::: ::.:::.	GGGGGCUUCUUUGCUACGCUUG	Cleavage		1
gma-miR1519	Glyma.06G145300	5	-1	1	22	697	718	UAAGUGUUGCAAAAUAGUCAUU	:. :: :::::::.:::.	GACAAUAAUCUUGCAACGCUUG	Cleavage		1
gma-miR1520d	Glyma.06G275900	5	-1	1	22	350	372	AUCAGAACAUGACAC-GUGACAA	:: ::: :::::.::: :::::	AUGCCACCGUGUCGUGUGCUGAU	Cleavage		1
gma-miR1520d	Glyma.15G128800	5	-1	1	22	11	32	AUCAGAACAUGACACGUGACAA	::...::::..::: .::.:	CAGUUGUGUGUUGUGUAUUGGU	Cleavage		1
gma-miR1520d	Glyma.09G022500	5	-1	1	22	11	32	AUCAGAACAUGACACGUGACAA	::...::::..::: .::.:	CAGUUGUGUGUUGUGUAUUGGU	Cleavage		1
gma-miR1520d	Glyma.11G058100	5	-1	1	22	354	375	AUCAGAACAUGACACGUGACAA	.::::::::: :::::	AUCCACUGUGUCAUGUGCUGAU	Cleavage		1
gma-miR1520f-3p	Glyma.11G058100	5	-1	1	24	354	377	CAAUCAGAACAUGACACAUGACAA	:::::::::: :::::	AUCCACUGUGUCAUGUGCUGAUAU	Cleavage		1
gma-miR1520f-3p	Glyma.16G207500	5	-1	1	24	258	280	CAAUCAGAACAUGACACAUGACAA	::: ::: ::: ::::::::::	AUGUGAUGGUUCA-GUUCUGAUUG	Translation		1
gma-miR1520f-3p	Glyma.09G156700	5	-1	1	24	258	280	CAAUCAGAACAUGACACAUGACAA	::: ::: ::: ::::::::::	AUGUGAUGGUUCA-GUUCUGAUUG	Translation		1
gma-miR1520g	Glyma.17G177800	5	-1	1	24	354	377	CAAUCAGAACAUGACACGUGACAA	:::::::::: :::::	AUCCACCGUGUCAUGUGCUGAUAU	Cleavage		1
gma-miR1520l	Glyma.15G128800	5	-1	1	24	10	33	AAUCAGAACAUGACACGUGAUAGU	:: .:...::::..::: .::.::	ACAGUUGUGUGUUGUGUAUUGGUU	Cleavage		1
gma-miR1520l	Glyma.09G022500	5	-1	1	24	10	33	AAUCAGAACAUGACACGUGAUAGU	:: .:...::::..::: .::.::	ACAGUUGUGUGUUGUGUAUUGGUU	Cleavage		1
gma-miR1520l	Glyma.11G058100	5	-1	1	24	353	376	AAUCAGAACAUGACACGUGAUAGU	.::::::::: :::::	CAUCCACUGUGUCAUGUGCUGAUA	Cleavage		1
gma-miR1520l	Glyma.06G275900	5	-1	1	24	350	373	AAUCAGAACAUGACACGUGAUAGU	::::::.::: :::::	AUGCCACCGUGUCGUGUGCUGAUA	Cleavage		1
gma-miR1520m	Glyma.17G177800	5	-1	1	24	353	376	AAUCAGAACAUGACAUGUGACAAU	:.:::::::: :::::	CAUCCACCGUGUCAUGUGCUGAUA	Cleavage		1
gma-miR1520n	Glyma.15G128800	5	-1	1	24	12	35	UCAAUCAGAACAUGACACGUGACA	::...::::..::: .::.:::	AGUUGUGUGUUGUGUAUUGGUUGU	Cleavage		1
gma-miR1520n	Glyma.09G022500	5	-1	1	24	12	35	UCAAUCAGAACAUGACACGUGACA	::...::::..::: .::.:::	AGUUGUGUGUUGUGUAUUGGUUGU	Cleavage		1
gma-miR1520p	Glyma.11G072000	5	-1	1	24	474	497	AUGUUGUUAUUGGAUGAUGACGGU	::::::::::::::	UAUUAGUGGCUCCAAUAACAACAU	Cleavage		1
gma-miR1520p	Glyma.03G038500	5	-1	1	24	258	281	AUGUUGUUAUUGGAUGAUGACGGU	:::: :::: :.:::.:.	CUCCACAUCCUCCAUUGACAGCGA	Translation		1
gma-miR1520p	Glyma.03G037800	5	-1	1	24	243	266	AUGUUGUUAUUGGAUGAUGACGGU	:::: :::: :.:::.:.	CUCCACAUCCUCCAUUGACAGCGA	Translation		1
gma-miR1520p	Glyma.01G130800	5	-1	1	24	243	266	AUGUUGUUAUUGGAUGAUGACGGU	:::: :::: :.:::.:.	CUCCACAUCCUCCAUUGACAGCGA	Translation		1
gma-miR1520p	Glyma.03G038300	5	-1	1	24	243	266	AUGUUGUUAUUGGAUGAUGACGGU	:::: :::: :.:::.:.	CUCCACAUCCUCCAUUGACAGCGA	Translation		1
gma-miR1520p	Glyma.03G038200	5	-1	1	24	243	266	AUGUUGUUAUUGGAUGAUGACGGU	:::: :::: :.:::.:.	CUCCACAUCCUCCAUUGACAGCGA	Translation		1
gma-miR1520p	Glyma.03G038100	5	-1	1	24	243	266	AUGUUGUUAUUGGAUGAUGACGGU	:::: :::: :.:::.:.	CUCCACAUCCUCCAUUGACAGCGA	Translation		1
gma-miR1524	Glyma.01G192500	5	-1	1	21	823	843	CGAGUCCGAGGAAGGAACUCC	:::::. :.: :::::::	CAAGUUCUCUUCACGGACUCA	Cleavage		1
gma-miR1524	Glyma.11G049600	5	-1	1	21	823	843	CGAGUCCGAGGAAGGAACUCC	:::::. :.: :::::::	CAAGUUCUCUUCACGGACUCA	Cleavage		1
gma-miR1531-3p	Glyma.13G138300	5	-1	1	23	795	818	UCGUCCAUA-UGGGAAGACUUGUC	: ..::::::.:: :.::::.::	CAAGGGUCUUCUCACUGUGGAUGA	Cleavage		1
gma-miR1531-5p	Glyma.09G148600	5	-1	1	24	285	308	AUAUGGACGAAGAGAUAGGUAAAU	: :. :::::: .::::::.	UCCUCCUAAUCUCUCUGUCCAUGC	Translation		1
gma-miR1531-5p	Glyma.18G055500	5	-1	1	24	383	406	AUAUGGACGAAGAGAUAGGUAAAU	: :. .::: .::::::::	CCGCUCGUGAUUCUGUGUCCAUAU	Translation		1
gma-miR1534	Glyma.14G070800	5	-1	1	20	796	815	UAUUUUGGGUAAAUAGUCAU	: ::: :: :.::::::::	AAGACAAUGUGCCCAAAAUC	Cleavage		1
gma-miR1534	Glyma.17G253800	5	-1	1	20	733	752	UAUUUUGGGUAAAUAGUCAU	: ::: :: :.::::::::	AAGACGAUGUGCCCAAAAUC	Cleavage		1
gma-miR1535a	Glyma.17G013600	5	-1	1	19	126	145	CUUGUU-UGUGGUGAUGUCU	::::::::.:: : ::::::	AGACAUCAUCAAAGAACAAG	Cleavage		1
gma-miR1535a	Glyma.18G211100	5	-1	1	19	668	686	CUUGUUUGUGGUGAUGUCU	::::::...:::.:::	CAACAUCAUUGCAAGCAAA	Cleavage		1
gma-miR1535a	Glyma.17G036200	5	-1	1	19	471	489	CUUGUUUGUGGUGAUGUCU	:.:::.::..: :.::::	UGGCAUUACUGCUAGCAAG	Cleavage		1
gma-miR1535a	Glyma.11G162100	5	-1	1	19	717	735	CUUGUUUGUGGUGAUGUCU	:::..::::::: ::.. :	AGAUGUCACCACCAAUGUG	Cleavage		1
gma-miR1535a	Glyma.15G163500	5	-1	1	19	724	741	CUUGUUUGUGGUGAUGUCU	::: ::..:::.::::: :	AGA-AUUGCCAUAAACAUG	Cleavage		1
gma-miR1535a	Glyma.09G057100	5	-1	1	19	724	741	CUUGUUUGUGGUGAUGUCU	::: ::..:::.::::: :	AGA-AUUGCCAUAAACAUG	Cleavage		1
gma-miR1535a	Glyma.13G098400	5	-1	1	19	712	729	CUUGUUUGUGGUGAUGUCU	::: ::..:::.::::: :	AGA-AUUGCCAUAAACAUG	Cleavage		1
gma-miR1535b	Glyma.11G162100	5	-1	1	21	715	735	CUUGUUUGUGGUGAUGUCUAG	:::::..::::::: ::.. :	CUAGAUGUCACCACCAAUGUG	Cleavage		1
gma-miR1535b	Glyma.17G013600	5	-1	1	21	124	145	CUUGUU-UGUGGUGAUGUCUAG	::::::::.:: : ::::::	GAAGACAUCAUCAAAGAACAAG	Cleavage		1
gma-miR1535b	Glyma.09G057100	5	-1	1	21	722	741	CUUGUUUGUGGUGAUGUCUAG	::::: ::..:::.::::: :	CUAGA-AUUGCCAUAAACAUG	Cleavage		1
gma-miR1535b	Glyma.13G098400	5	-1	1	21	710	729	CUUGUUUGUGGUGAUGUCUAG	::::: ::..:::.::::: :	CUAGA-AUUGCCAUAAACAUG	Cleavage		1
gma-miR1535b	Glyma.18G211100	5	-1	1	21	666	686	CUUGUUUGUGGUGAUGUCUAG	::::::...:::.:::	UGCAACAUCAUUGCAAGCAAA	Cleavage		1
gma-miR1535b	Glyma.17G036200	5	-1	1	21	469	489	CUUGUUUGUGGUGAUGUCUAG	:.:::.::..: :.::::	GAUGGCAUUACUGCUAGCAAG	Cleavage		1
gma-miR1535b	Glyma.15G163500	5	-1	1	21	722	741	CUUGUUUGUGGUGAUGUCUAG	: ::: ::..:::.::::: :	CCAGA-AUUGCCAUAAACAUG	Cleavage		1
gma-miR1536	Glyma.15G259500	5	-1	1	21	1004	1024	AAGCAGAGACAAAUGUGUUUA	.: ::: ::::::::::	CCGCUAGAUUGGUCUCUGCUU	Translation		1
gma-miR156f	Glyma.19G013400	5	-1	1	22	47	68	UUGACAGAAGAGAGAGAGCACA	:::.:.::::::: .::	UACUAUCUUUUUCUUCUGCUAA	Cleavage		1
gma-miR156g	Glyma.10G222500	5	-1	1	20	40	59	ACAGAAGAUAGAGAGCACAG	.::::::::.:.:. :.: :	UUGUGCUCUUUGUUCUUUAU	Cleavage		1
gma-miR156g	Glyma.13G172300	5	-1	1	20	56	75	ACAGAAGAUAGAGAGCACAG	.::: .:::. ::::: :::	UUGUUUUCUUCAUCUUGUGU	Translation		1
gma-miR156p	Glyma.14G201700	5	-1	1	21	44	64	UUGACAGAAGAAAGGGAGCAC	.::::::::.:::.:.	AUAAGUCCUUUCUUUUGUUAG	Cleavage		1
gma-miR156p	Glyma.19G013400	5	-1	1	21	48	68	UUGACAGAAGAAAGGGAGCAC	::..::::::::: .::	ACUAUCUUUUUCUUCUGCUAA	Cleavage		1
gma-miR156t	Glyma.14G201700	5	-1	1	21	44	64	UUGACAGAAGAAAGGGAGCAC	.::::::::.:::.:.	AUAAGUCCUUUCUUUUGUUAG	Cleavage		1
gma-miR156t	Glyma.19G013400	5	-1	1	21	48	68	UUGACAGAAGAAAGGGAGCAC	::..::::::::: .::	ACUAUCUUUUUCUUCUGCUAA	Cleavage		1
gma-miR159b-3p	Glyma.14G053700	5	-1	1	21	189	208	AUUGGAGUGAAGGGAGCUCCA	:: :::.:::: :::::.::	GGGCGCUUCCUU-ACUCCGAU	Cleavage		1
gma-miR159b-3p	Glyma.03G038500	5	-1	1	21	788	807	AUUGGAGUGAAGGGAGCUCCA	:.:::.: :::::::..::	AAGGGCUUC-UUCACUCUGAU	Cleavage		1
gma-miR159b-3p	Glyma.01G130800	5	-1	1	21	773	792	AUUGGAGUGAAGGGAGCUCCA	:.:::.: :::::::..::	AAGGGCUUC-UUCACUCUGAU	Cleavage		1
gma-miR159b-3p	Glyma.03G038700	5	-1	1	21	773	792	AUUGGAGUGAAGGGAGCUCCA	:.:::.: :::.::::.::	AAGGGCUUC-UUCGCUCCGAU	Cleavage		1
gma-miR159b-3p	Glyma.03G038300	5	-1	1	21	773	792	AUUGGAGUGAAGGGAGCUCCA	:.:::.: :::::::..::	AAGGGCUUC-UUCACUCUGAU	Cleavage		1
gma-miR159b-3p	Glyma.03G038200	5	-1	1	21	773	792	AUUGGAGUGAAGGGAGCUCCA	:.:::.: :::::::..::	AAGGGCUUC-UUCACUCUGAU	Cleavage		1
gma-miR159b-3p	Glyma.03G038100	5	-1	1	21	773	792	AUUGGAGUGAAGGGAGCUCCA	:.:::.: :::::::..::	AAGGGCUUC-UUCACUCUGAU	Cleavage		1
gma-miR159b-3p	Glyma.18G055400	5	-1	1	21	784	804	AUUGGAGUGAAGGGAGCUCCA	:.:. .::::::.:: .::	AAGGGUCUCCUUCAUUCGGAU	Cleavage		1
gma-miR159b-3p	Glyma.06G145300	5	-1	1	21	775	795	AUUGGAGUGAAGGGAGCUCCA	:.:. .::: :::::..::	AAGGGUCUCCUCCACUCUGAU	Translation		1
gma-miR159b-3p	Glyma.04G220600	5	-1	1	21	775	795	AUUGGAGUGAAGGGAGCUCCA	:.:. .::: :::::..::	AAGGGUCUCCUCCACUCUGAU	Translation		1
gma-miR159b-5p	Glyma.09G277800	5	-1	1	21	138	158	GAGUUCCCUGCACUCCAAGUC	:.: :::::::: :.:.::	CAUUAAGAGUGCAGUGGAUUC	Cleavage		1
gma-miR159b-5p	Glyma.13G306900	5	-1	1	21	679	699	GAGUUCCCUGCACUCCAAGUC	: ::: :::::: ::: :::	GCCUUCAAGUGCAAGGACCUC	Cleavage		1
gma-miR159b-5p	Glyma.12G195500	5	-1	1	21	679	699	GAGUUCCCUGCACUCCAAGUC	: ::: :::::: ::: :::	GCCUUCAAGUGCACGGACCUC	Cleavage		1
gma-miR159b-5p	Glyma.12G195600	5	-1	1	21	679	699	GAGUUCCCUGCACUCCAAGUC	::: :::::: ::: :::	ACCUUCAAGUGCAAGGACCUC	Cleavage		1
gma-miR159c	Glyma.14G053700	5	-1	1	21	189	208	AUUGGAGUGAAGGGAGCUCCG	:: :::.:::: :::::.::	GGGCGCUUCCUU-ACUCCGAU	Cleavage		1
gma-miR159c	Glyma.03G038500	5	-1	1	21	788	807	AUUGGAGUGAAGGGAGCUCCG	:.:::.: :::::::..::	AAGGGCUUC-UUCACUCUGAU	Cleavage		1
gma-miR159c	Glyma.01G130800	5	-1	1	21	773	792	AUUGGAGUGAAGGGAGCUCCG	:.:::.: :::::::..::	AAGGGCUUC-UUCACUCUGAU	Cleavage		1
gma-miR159c	Glyma.03G038300	5	-1	1	21	773	792	AUUGGAGUGAAGGGAGCUCCG	:.:::.: :::::::..::	AAGGGCUUC-UUCACUCUGAU	Cleavage		1
gma-miR159c	Glyma.03G038700	5	-1	1	21	773	792	AUUGGAGUGAAGGGAGCUCCG	:.:::.: :::.::::.::	AAGGGCUUC-UUCGCUCCGAU	Cleavage		1
gma-miR159c	Glyma.03G038100	5	-1	1	21	773	792	AUUGGAGUGAAGGGAGCUCCG	:.:::.: :::::::..::	AAGGGCUUC-UUCACUCUGAU	Cleavage		1
gma-miR159c	Glyma.03G038200	5	-1	1	21	773	792	AUUGGAGUGAAGGGAGCUCCG	:.:::.: :::::::..::	AAGGGCUUC-UUCACUCUGAU	Cleavage		1
gma-miR159c	Glyma.18G055400	5	-1	1	21	784	804	AUUGGAGUGAAGGGAGCUCCG	:.:. .::::::.:: .::	AAGGGUCUCCUUCAUUCGGAU	Cleavage		1
gma-miR159c	Glyma.06G145300	5	-1	1	21	775	795	AUUGGAGUGAAGGGAGCUCCG	:.:. .::: :::::..::	AAGGGUCUCCUCCACUCUGAU	Translation		1
gma-miR159c	Glyma.04G220600	5	-1	1	21	775	795	AUUGGAGUGAAGGGAGCUCCG	:.:. .::: :::::..::	AAGGGUCUCCUCCACUCUGAU	Translation		1
gma-miR159f-3p	Glyma.14G053700	5	-1	1	21	189	208	AUUGGAGUGAAGGGAGCUCCA	:: :::.:::: :::::.::	GGGCGCUUCCUU-ACUCCGAU	Cleavage		1
gma-miR159f-3p	Glyma.03G038500	5	-1	1	21	788	807	AUUGGAGUGAAGGGAGCUCCA	:.:::.: :::::::..::	AAGGGCUUC-UUCACUCUGAU	Cleavage		1
gma-miR159f-3p	Glyma.01G130800	5	-1	1	21	773	792	AUUGGAGUGAAGGGAGCUCCA	:.:::.: :::::::..::	AAGGGCUUC-UUCACUCUGAU	Cleavage		1
gma-miR159f-3p	Glyma.03G038700	5	-1	1	21	773	792	AUUGGAGUGAAGGGAGCUCCA	:.:::.: :::.::::.::	AAGGGCUUC-UUCGCUCCGAU	Cleavage		1
gma-miR159f-3p	Glyma.03G038300	5	-1	1	21	773	792	AUUGGAGUGAAGGGAGCUCCA	:.:::.: :::::::..::	AAGGGCUUC-UUCACUCUGAU	Cleavage		1
gma-miR159f-3p	Glyma.03G038200	5	-1	1	21	773	792	AUUGGAGUGAAGGGAGCUCCA	:.:::.: :::::::..::	AAGGGCUUC-UUCACUCUGAU	Cleavage		1
gma-miR159f-3p	Glyma.03G038100	5	-1	1	21	773	792	AUUGGAGUGAAGGGAGCUCCA	:.:::.: :::::::..::	AAGGGCUUC-UUCACUCUGAU	Cleavage		1
gma-miR159f-3p	Glyma.18G055400	5	-1	1	21	784	804	AUUGGAGUGAAGGGAGCUCCA	:.:. .::::::.:: .::	AAGGGUCUCCUUCAUUCGGAU	Cleavage		1
gma-miR159f-3p	Glyma.06G145300	5	-1	1	21	775	795	AUUGGAGUGAAGGGAGCUCCA	:.:. .::: :::::..::	AAGGGUCUCCUCCACUCUGAU	Translation		1
gma-miR159f-3p	Glyma.04G220600	5	-1	1	21	775	795	AUUGGAGUGAAGGGAGCUCCA	:.:. .::: :::::..::	AAGGGUCUCCUCCACUCUGAU	Translation		1
gma-miR159f-5p	Glyma.09G277800	5	-1	1	21	138	158	GAGUUCCCUGCACUCCAAGUC	:.: :::::::: :.:.::	CAUUAAGAGUGCAGUGGAUUC	Cleavage		1
gma-miR159f-5p	Glyma.13G306900	5	-1	1	21	679	699	GAGUUCCCUGCACUCCAAGUC	: ::: :::::: ::: :::	GCCUUCAAGUGCAAGGACCUC	Cleavage		1
gma-miR159f-5p	Glyma.12G195500	5	-1	1	21	679	699	GAGUUCCCUGCACUCCAAGUC	: ::: :::::: ::: :::	GCCUUCAAGUGCACGGACCUC	Cleavage		1
gma-miR159f-5p	Glyma.12G195600	5	-1	1	21	679	699	GAGUUCCCUGCACUCCAAGUC	::: :::::: ::: :::	ACCUUCAAGUGCAAGGACCUC	Cleavage		1
gma-miR166h-5p	Glyma.15G264400	5	-1	1	21	42	62	GGAAUGUUGUUUGGCUCGAGG	..: ::::.::.:: ::::.	UUUGGAGCUAAGCAUCAUUUA	Cleavage		1
gma-miR166h-5p	Glyma.16G164200	5	-1	1	21	860	880	GGAAUGUUGUUUGGCUCGAGG	: :.:: ::::::. ..:::.	CGUUGAACCAAACGUUGUUCU	Cleavage		1
gma-miR166i-5p	Glyma.16G164200	5	-1	1	20	861	880	GGAAUGUCGUCUGGUUCGAG	:.:::::: ::: ..:::.	GUUGAACCAAACGUUGUUCU	Translation		1
gma-miR166j-5p	Glyma.15G264400	5	-1	1	21	42	62	GGAAUGUUGUUUGGCUCGAGG	..: ::::.::.:: ::::.	UUUGGAGCUAAGCAUCAUUUA	Cleavage		1
gma-miR166j-5p	Glyma.16G164200	5	-1	1	21	860	880	GGAAUGUUGUUUGGCUCGAGG	: :.:: ::::::. ..:::.	CGUUGAACCAAACGUUGUUCU	Cleavage		1
gma-miR167i	Glyma.15G128700	5	-1	1	23	1011	1033	UCAUGCUGGCAGCUUCAACUGGU	:::::: .:::.::..::.	UGAAGUUGAUAUUGCUAGUGUGG	Cleavage		1
gma-miR169c	Glyma.03G208200	5	-1	1	21	272	292	AAGCCAAGGAUGACUUGCCGA	::: :.:::.::::::	UUCCCAACUUAUCUUUGGCUG	Cleavage		1
gma-miR169c	Glyma.03G208100	5	-1	1	21	272	292	AAGCCAAGGAUGACUUGCCGA	::: :.:::.::::::	UUCCCAAUUUAUCUUUGGCUG	Cleavage		1
gma-miR169i-3p	Glyma.06G060100	5	-1	1	21	434	454	CCGGUGCCAUCCCGUCUCAUA	::::::::::::. .: :	GGAGAGACGGGAUGGUUUCAG	Cleavage		1
gma-miR169j-3p	Glyma.03G007700	5	-1	1	21	778	798	UUUCGACGAGUUGUUCUUGGC	::: :.::: .:.:::::::	GCCUUGGACACUUUGUCGAAA	Translation		1
gma-miR169j-3p	Glyma.14G201800	5	-1	1	21	280	300	UUUCGACGAGUUGUUCUUGGC	:::: :: ::::: :.::.:	CCCAACAAGAACUCUUUGAGA	Cleavage		1
gma-miR169l-3p	Glyma.12G195500	5	-1	1	22	460	481	CGGGCAAGUUGUUUUUGGCUAC	: :::::.:.:.::: : ::.:	GAAGCCAGAGAUAACAUUCCUG	Cleavage		1
gma-miR169l-3p	Glyma.15G052600	5	-1	1	22	457	478	CGGGCAAGUUGUUUUUGGCUAC	: .. .:..::::::::.:	UCCGAUGUGAGUAACUUGCCUG	Cleavage		1
gma-miR169n-3p	Glyma.10G022500	5	-1	1	21	506	526	UGCCGGCAAGUUUCUCUUGGC	: :::: :. .::::.::::	UCAAAGAAAGCUUUGCUGGCA	Translation		1
gma-miR169n-5p	Glyma.10G022500	5	-1	1	21	266	286	CAGCCAAGGGUGAUUUGCCGG	:: :.:.:::::::::	UUCCAAAUUUAUCCUUGGCUG	Cleavage		1
gma-miR169s	Glyma.03G208100	5	-1	1	21	272	292	AAGCCAAGGAUGACUUGCCGG	::: :.:::.::::::	UUCCCAAUUUAUCUUUGGCUG	Cleavage		1
gma-miR169s	Glyma.03G208200	5	-1	1	21	272	292	AAGCCAAGGAUGACUUGCCGG	::: :.:::.::::::	UUCCCAACUUAUCUUUGGCUG	Cleavage		1
gma-miR169t	Glyma.03G208100	5	-1	1	22	271	292	UAGCCAAGGAUGGACUUGCCUA	: : :..:::.::::::.	AUUCCCAAUUUAUCUUUGGCUG	Cleavage		1
gma-miR171b-3p	Glyma.17G177800	5	-1	1	21	32	52	CGAGCCGAAUCAAUAUCACUC	:: : ::::::. :::::	UUGUUCUCUUGAUUUUGCUCG	Cleavage		1
gma-miR171c-5p	Glyma.20G171900	5	-1	1	21	217	237	AGAUAUUGGUGCGGUUCAAUC	:.::: . .:::.::::::.	GGUUGUGAUGCAUCAAUAUUG	Cleavage		1
gma-miR171d	Glyma.15G128700	5	-1	1	21	676	696	UGAUUGAGUCGUGUCAAUAUC	: ::::::: :::.: :.:	ACUCUUGACACAACUUACUUA	Translation		1
gma-miR171k-5p	Glyma.02G234200	5	-1	1	21	464	484	CGAUGUUGGUGAGGUUCAAUC	:: :::::..:.:.:: .:	UUUUCAACCUUGCUAGCAGUG	Cleavage		1
gma-miR171k-5p	Glyma.11G161600	5	-1	1	21	524	544	CGAUGUUGGUGAGGUUCAAUC	:: :::::::::::: :.	CAUCUAACCUCACCAACCUUA	Cleavage		1
gma-miR171k-5p	Glyma.20G169200	5	-1	1	21	587	607	CGAUGUUGGUGAGGUUCAAUC	: .::: ::::.::.:::	ACCUCGACCCCACCGACGUCG	Cleavage		1
gma-miR171k-5p	Glyma.16G164200	5	-1	1	21	560	580	CGAUGUUGGUGAGGUUCAAUC	:: .:. :::::.::.:.:	ACUUUGAUGUCACCGACGUUG	Cleavage		1
gma-miR171l	Glyma.02G234200	5	-1	1	21	464	484	CGAUGUUGGUGAGGUUCAAUC	:: :::::..:.:.:: .:	UUUUCAACCUUGCUAGCAGUG	Cleavage		1
gma-miR171l	Glyma.11G161600	5	-1	1	21	524	544	CGAUGUUGGUGAGGUUCAAUC	:: :::::::::::: :.	CAUCUAACCUCACCAACCUUA	Cleavage		1
gma-miR171l	Glyma.20G169200	5	-1	1	21	587	607	CGAUGUUGGUGAGGUUCAAUC	: .::: ::::.::.:::	ACCUCGACCCCACCGACGUCG	Cleavage		1
gma-miR171l	Glyma.16G164200	5	-1	1	21	560	580	CGAUGUUGGUGAGGUUCAAUC	:: .:. :::::.::.:.:	ACUUUGAUGUCACCGACGUUG	Cleavage		1
gma-miR171r	Glyma.17G177800	5	-1	1	21	32	52	CGAGCCGAAUCAAUACCACUC	:: : ::::::. :::::	UUGUUCUCUUGAUUUUGCUCG	Cleavage		1
gma-miR171s	Glyma.17G177800	5	-1	1	21	32	52	CGAGCCGAAUCAAUACCACUC	:: : ::::::. :::::	UUGUUCUCUUGAUUUUGCUCG	Cleavage		1
gma-miR2108b	Glyma.06G060100	5	-1	1	21	574	594	UUAAUGUGUUGUGUUUGUGAG	::.:.. :::.::::::.	ACCAUAGGGACAGCACAUUGC	Cleavage		1
gma-miR2109-3p	Glyma.12G129500	5	-1	1	21	31	50	GGAGGCGUAGAUACUCACACC	: ::: ::::::::. :.:.:	GUUGU-AGUAUCUAUUCUUUC	Cleavage		1
gma-miR2111a	Glyma.03G208100	5	-1	1	21	36	56	GUCCUUGGGAUGCAGAUUACG	::. ::::..::..:.::..	AGUGUUCUGUGUCUUAGGGGU	Cleavage		1
gma-miR2111a	Glyma.10G050800	5	-1	1	21	712	732	GUCCUUGGGAUGCAGAUUACG	:. ::::.::.:.:.: ::	GCUGUUCUGUAUUCUAGGAAC	Cleavage		1
gma-miR2111d	Glyma.03G208100	5	-1	1	21	36	56	GUCCUUGGGAUGCAGAUUACG	::. ::::..::..:.::..	AGUGUUCUGUGUCUUAGGGGU	Cleavage		1
gma-miR2111d	Glyma.10G050800	5	-1	1	21	712	732	GUCCUUGGGAUGCAGAUUACG	:. ::::.::.:.:.: ::	GCUGUUCUGUAUUCUAGGAAC	Cleavage		1
gma-miR2118a-5p	Glyma.20G171900	5	-1	1	22	825	846	GGAGAUGGGAGGGUCGGUAAAG	: ::: ::..:: ...:::::	AUCUACAGAUUCUAUUGUCUCC	Cleavage		2
gma-miR2118a-5p	Glyma.20G171900	5	-1	1	22	504	525	GGAGAUGGGAGGGUCGGUAAAG	: ..::: :::..:::::.	CGAUCUUGACACUCUUAUCUCU	Cleavage		2
gma-miR2118b-5p	Glyma.20G171900	5	-1	1	22	825	846	GGAGAUGGGAGGGUCGGUAAAG	: ::: ::..:: ...:::::	AUCUACAGAUUCUAUUGUCUCC	Cleavage		2
gma-miR2118b-5p	Glyma.20G171900	5	-1	1	22	504	525	GGAGAUGGGAGGGUCGGUAAAG	: ..::: :::..:::::.	CGAUCUUGACACUCUUAUCUCU	Cleavage		2
gma-miR2119	Glyma.17G036200	5	-1	1	21	855	875	UCAAAGGGAGUUGUAGGGGAA	::: .:.::..::::::	GAACCCAUUAGCUUUCUUUGA	Cleavage		1
gma-miR2119	Glyma.03G039700	5	-1	1	21	741	761	UCAAAGGGAGUUGUAGGGGAA	:: :: :::. :..:::::	AACCACUCCAAUCCUUUUUGA	Cleavage		1
gma-miR319d	Glyma.10G022500	5	-1	1	22	374	395	UGGACUGAAGGGGAGCUCCUUC	:::. : :. .:::::::::	CUAGGGACGCUGUUUCAGUCCA	Translation		1
gma-miR319f	Glyma.11G161800	5	-1	1	20	778	797	UUGGACUGAAGGGGCCUCUU	:::.: :..::::: ::..:	AAGGGUCUUCUUCACUCUGA	Cleavage		1
gma-miR319f	Glyma.03G038100	5	-1	1	20	772	791	UUGGACUGAAGGGGCCUCUU	:: .:::..::::: ::..:	AAAGGGCUUCUUCACUCUGA	Cleavage		1
gma-miR319f	Glyma.14G201800	5	-1	1	20	787	806	UUGGACUGAAGGGGCCUCUU	:::.: :.:::::. ::..:	AAGGGUCUCCUUCGUUCUGA	Cleavage		1
gma-miR319f	Glyma.01G130800	5	-1	1	20	772	791	UUGGACUGAAGGGGCCUCUU	:: .:::..::::: ::..:	AAAGGGCUUCUUCACUCUGA	Cleavage		1
gma-miR319f	Glyma.03G038500	5	-1	1	20	787	806	UUGGACUGAAGGGGCCUCUU	:: .:::..::::: ::..:	AAAGGGCUUCUUCACUCUGA	Cleavage		1
gma-miR319f	Glyma.03G038200	5	-1	1	20	772	791	UUGGACUGAAGGGGCCUCUU	:: .:::..::::: ::..:	AAAGGGCUUCUUCACUCUGA	Cleavage		1
gma-miR319f	Glyma.03G038300	5	-1	1	20	772	791	UUGGACUGAAGGGGCCUCUU	:: .:::..::::: ::..:	AAAGGGCUUCUUCACUCUGA	Cleavage		1
gma-miR319f	Glyma.03G038700	5	-1	1	20	772	791	UUGGACUGAAGGGGCCUCUU	:: .:::..::::. :::.:	AAAGGGCUUCUUCGCUCCGA	Cleavage		1
gma-miR319f	Glyma.03G037800	5	-1	1	20	778	797	UUGGACUGAAGGGGCCUCUU	:: .:::..::::: ::..:	AAAGGGCUUCUUCAUUCUGA	Cleavage		1
gma-miR319i	Glyma.10G022500	5	-1	1	23	374	396	UUGGACUGAAGGGGAGCUCCUUC	:::. : :. .::::::::::	CUAGGGACGCUGUUUCAGUCCAA	Cleavage		1
gma-miR319i	Glyma.14G053700	5	-1	1	23	507	529	UUGGACUGAAGGGGAGCUCCUUC	:.:: ...: ::::::.::	UCCUGGGCCUUUCCUCAGUCUAA	Translation		1
gma-miR319o	Glyma.10G022500	5	-1	1	22	374	395	UGGACUGAAGGGGAGCUCCUUC	:::. : :. .:::::::::	CUAGGGACGCUGUUUCAGUCCA	Translation		1
gma-miR390b-3p	Glyma.03G039800	5	-1	1	22	611	632	UACUUGGCGCUAUCUAUCUUGA	:: ::::. :::::::.::.	ACACAAUAGGCAGCGCCAGGUG	Cleavage		1
gma-miR390b-5p	Glyma.06G275900	5	-1	1	21	42	62	AAGCUCAGGAGGGAUAGCACC	: :: ::.:::.::. :::	UAUUCUUUCUCUCUUGGCCUU	Cleavage		1
gma-miR390d	Glyma.06G275900	5	-1	1	21	42	62	AAGCUCAGGAGGGAUAGCACC	: :: ::.:::.::. :::	UAUUCUUUCUCUCUUGGCCUU	Cleavage		1
gma-miR395a	Glyma.16G164200	5	-1	1	21	501	521	CUGAAGUGUUUGGGGGAACUC	: .:::::::: :::::	UGAUCUCCCCAAACCCUUCAA	Cleavage		1
gma-miR395b	Glyma.16G164200	5	-1	1	21	501	521	CUGAAGUGUUUGGGGGAACUC	: .:::::::: :::::	UGAUCUCCCCAAACCCUUCAA	Cleavage		1
gma-miR395c	Glyma.16G164200	5	-1	1	21	501	521	CUGAAGUGUUUGGGGGAACUC	: .:::::::: :::::	UGAUCUCCCCAAACCCUUCAA	Cleavage		1
gma-miR395d	Glyma.01G130500	5	-1	1	21	854	874	UGAAGUGUUUGGGGGAACUUU	:..:::.:: :::. :::::.	AGGGUUUCCACAAGGACUUCG	Cleavage		1
gma-miR395d	Glyma.16G164200	5	-1	1	21	500	520	UGAAGUGUUUGGGGGAACUUU	: .:::::::: :::::	GUGAUCUCCCCAAACCCUUCA	Cleavage		1
gma-miR395e	Glyma.01G130500	5	-1	1	21	854	874	UGAAGUGUUUGGGGGAACUUU	:..:::.:: :::. :::::.	AGGGUUUCCACAAGGACUUCG	Cleavage		1
gma-miR395e	Glyma.16G164200	5	-1	1	21	500	520	UGAAGUGUUUGGGGGAACUUU	: .:::::::: :::::	GUGAUCUCCCCAAACCCUUCA	Cleavage		1
gma-miR395f	Glyma.01G130500	5	-1	1	21	854	874	UGAAGUGUUUGGGGGAACUUU	:..:::.:: :::. :::::.	AGGGUUUCCACAAGGACUUCG	Cleavage		1
gma-miR395f	Glyma.16G164200	5	-1	1	21	500	520	UGAAGUGUUUGGGGGAACUUU	: .:::::::: :::::	GUGAUCUCCCCAAACCCUUCA	Cleavage		1
gma-miR395g	Glyma.01G130500	5	-1	1	21	854	874	UGAAGUGUUUGGGGGAACUUU	:..:::.:: :::. :::::.	AGGGUUUCCACAAGGACUUCG	Cleavage		1
gma-miR395g	Glyma.16G164200	5	-1	1	21	500	520	UGAAGUGUUUGGGGGAACUUU	: .:::::::: :::::	GUGAUCUCCCCAAACCCUUCA	Cleavage		1
gma-miR395h	Glyma.20G001400	5	-1	1	21	41	64	AUGAAGUGUUUGGG---AGAACUC	.::::: .:.::.::.:::::	UGGUUCUGAUUCUAAGCAUUUCAU	Cleavage		1
gma-miR395i	Glyma.01G130500	5	-1	1	21	230	250	AUGAAGUGUUUGGGGGAACUC	: :::. :.:.:: ::::::	CAAUUCUACUAGACCCUUCAU	Cleavage		1
gma-miR395i	Glyma.16G164200	5	-1	1	21	501	521	AUGAAGUGUUUGGGGGAACUC	: .:::::::: :::::	UGAUCUCCCCAAACCCUUCAA	Cleavage		1
gma-miR395j	Glyma.01G130500	5	-1	1	21	230	250	AUGAAGUGUUUGGGGGAACUC	: :::. :.:.:: ::::::	CAAUUCUACUAGACCCUUCAU	Cleavage		1
gma-miR395j	Glyma.16G164200	5	-1	1	21	501	521	AUGAAGUGUUUGGGGGAACUC	: .:::::::: :::::	UGAUCUCCCCAAACCCUUCAA	Cleavage		1
gma-miR395k	Glyma.01G130500	5	-1	1	21	230	250	AUGAAGUGUUUGGGGGAACUC	: :::. :.:.:: ::::::	CAAUUCUACUAGACCCUUCAU	Cleavage		1
gma-miR395k	Glyma.16G164200	5	-1	1	21	501	521	AUGAAGUGUUUGGGGGAACUC	: .:::::::: :::::	UGAUCUCCCCAAACCCUUCAA	Cleavage		1
gma-miR395l	Glyma.01G130500	5	-1	1	21	230	250	AUGAAGUGUUUGGGGGAACUC	: :::. :.:.:: ::::::	CAAUUCUACUAGACCCUUCAU	Cleavage		1
gma-miR395l	Glyma.16G164200	5	-1	1	21	501	521	AUGAAGUGUUUGGGGGAACUC	: .:::::::: :::::	UGAUCUCCCCAAACCCUUCAA	Cleavage		1
gma-miR395m	Glyma.01G130500	5	-1	1	21	230	250	AUGAAGUGUUUGGGGGAACUC	: :::. :.:.:: ::::::	CAAUUCUACUAGACCCUUCAU	Cleavage		1
gma-miR395m	Glyma.16G164200	5	-1	1	21	501	521	AUGAAGUGUUUGGGGGAACUC	: .:::::::: :::::	UGAUCUCCCCAAACCCUUCAA	Cleavage		1
gma-miR396a-3p	Glyma.15G163500	5	-1	1	20	887	906	UUCAAUAAAGCUGUGGGAAG	.:: : :.. .:::::::::	UUUACAAUGCUUUUAUUGAA	Translation		1
gma-miR396a-5p	Glyma.14G221400	5	-1	1	21	301	321	UUCCACAGCUUUCUUGAACUG	.:::::::: ::::::	AACGCUAAGAAAGCAGUGGAA	Cleavage		1
gma-miR396a-5p	Glyma.05G145600	5	-1	1	21	209	229	UUCCACAGCUUUCUUGAACUG	: : ::.:::.::: ::::.	GAUUGCAGGAAGGCUUUGGAG	Cleavage		1
gma-miR396a-5p	Glyma.15G259500	5	-1	1	21	436	456	UUCCACAGCUUUCUUGAACUG	: :::::.::: :::::.	UUGAUCAAGGAAGAGGUGGAG	Cleavage		1
gma-miR396b-5p	Glyma.14G221400	5	-1	1	21	301	321	UUCCACAGCUUUCUUGAACUU	.:::::::: ::::::	AACGCUAAGAAAGCAGUGGAA	Cleavage		1
gma-miR396b-5p	Glyma.05G145600	5	-1	1	21	209	229	UUCCACAGCUUUCUUGAACUU	.: : ::.:::.::: ::::.	GAUUGCAGGAAGGCUUUGGAG	Cleavage		1
gma-miR396b-5p	Glyma.15G259500	5	-1	1	21	436	456	UUCCACAGCUUUCUUGAACUU	: :::::.::: :::::.	UUGAUCAAGGAAGAGGUGGAG	Cleavage		1
gma-miR396c	Glyma.14G221400	5	-1	1	21	301	321	UUCCACAGCUUUCUUGAACUU	.:::::::: ::::::	AACGCUAAGAAAGCAGUGGAA	Cleavage		1
gma-miR396c	Glyma.05G145600	5	-1	1	21	209	229	UUCCACAGCUUUCUUGAACUU	.: : ::.:::.::: ::::.	GAUUGCAGGAAGGCUUUGGAG	Cleavage		1
gma-miR396c	Glyma.15G259500	5	-1	1	21	436	456	UUCCACAGCUUUCUUGAACUU	: :::::.::: :::::.	UUGAUCAAGGAAGAGGUGGAG	Cleavage		1
gma-miR396e	Glyma.14G221400	5	-1	1	22	300	321	UUCCACAGCUUUCUUGAACUGU	.:::::::: ::::::	CAACGCUAAGAAAGCAGUGGAA	Cleavage		1
gma-miR396e	Glyma.05G145600	5	-1	1	22	208	229	UUCCACAGCUUUCUUGAACUGU	: : ::.:::.::: ::::.	GGAUUGCAGGAAGGCUUUGGAG	Cleavage		1
gma-miR396e	Glyma.15G259500	5	-1	1	22	435	456	UUCCACAGCUUUCUUGAACUGU	: :::::.::: :::::.	CUUGAUCAAGGAAGAGGUGGAG	Cleavage		1
gma-miR396f	Glyma.17G052900	5	-1	1	25	130	153	AGCUUUCUUGAACUUCUUAUGCCUA	: .:::.:::::: ::::::	GUAAGAAGAGAGGUUCAA-AAAGCU	Cleavage		1
gma-miR396f	Glyma.16G164200	5	-1	1	25	876	900	AGCUUUCUUGAACUUCUUAUGCCUA	:.:::::::.. :.: :::	GUUCUUUGAGAAGUUUGUGGAUGCU	Cleavage		1
gma-miR396f	Glyma.09G065800	5	-1	1	25	121	144	AGCUUUCUUGAACUUCUUAUGCCUA	.:::.:::::: ::::::	GUUAGGAGAGAGGUUCAA-AAAGCU	Cleavage		1
gma-miR396i-5p	Glyma.14G221400	5	-1	1	21	301	321	UUCCACAGCUUUCUUGAACUG	.:::::::: ::::::	AACGCUAAGAAAGCAGUGGAA	Cleavage		1
gma-miR396i-5p	Glyma.05G145600	5	-1	1	21	209	229	UUCCACAGCUUUCUUGAACUG	: : ::.:::.::: ::::.	GAUUGCAGGAAGGCUUUGGAG	Cleavage		1
gma-miR396i-5p	Glyma.15G259500	5	-1	1	21	436	456	UUCCACAGCUUUCUUGAACUG	: :::::.::: :::::.	UUGAUCAAGGAAGAGGUGGAG	Cleavage		1
gma-miR396k-5p	Glyma.14G221400	5	-1	1	21	301	321	UUCCACAGCUUUCUUGAACUU	.:::::::: ::::::	AACGCUAAGAAAGCAGUGGAA	Cleavage		1
gma-miR396k-5p	Glyma.05G145600	5	-1	1	21	209	229	UUCCACAGCUUUCUUGAACUU	.: : ::.:::.::: ::::.	GAUUGCAGGAAGGCUUUGGAG	Cleavage		1
gma-miR396k-5p	Glyma.15G259500	5	-1	1	21	436	456	UUCCACAGCUUUCUUGAACUU	: :::::.::: :::::.	UUGAUCAAGGAAGAGGUGGAG	Cleavage		1
gma-miR399d	Glyma.16G164400	5	-1	1	21	976	996	UGCCAAAGGAGAUUUGCCCAG	: : :.::::.:: ::::.	AAGAGAAGAUCUUCUAUGGCG	Cleavage		1
gma-miR399e	Glyma.16G164400	5	-1	1	21	976	996	UGCCAAAGGAGAUUUGCCCAG	: : :.::::.:: ::::.	AAGAGAAGAUCUUCUAUGGCG	Cleavage		1
gma-miR399f	Glyma.16G164400	5	-1	1	21	976	996	UGCCAAAGGAGAUUUGCCCAG	: : :.::::.:: ::::.	AAGAGAAGAUCUUCUAUGGCG	Cleavage		1
gma-miR399g	Glyma.16G164400	5	-1	1	21	976	996	UGCCAAAGGAGAUUUGCCCAG	: : :.::::.:: ::::.	AAGAGAAGAUCUUCUAUGGCG	Cleavage		1
gma-miR408b-5p	Glyma.17G013600	5	-1	1	20	615	634	CUGGGAACAGGCAGGGCACG	:::: : :..::: :::::	GGUGCACCGUUUGUACCCAG	Cleavage		1
gma-miR4341	Glyma.08G292100	5	-1	1	24	958	981	UGUGUUGAAAGUUUAACAUGACGG	.:: .::: : ::::::::::.	UCGAGGUGUGACUCUUUCAACACG	Cleavage		1
gma-miR4341	Glyma.10G222500	5	-1	1	24	487	510	UGUGUUGAAAGUUUAACAUGACGG	:: ::::::::.::.:	AAAGAUGGUCUAACUUUCAGCAUA	Cleavage		1
gma-miR4341	Glyma.08G168000	5	-1	1	24	752	775	UGUGUUGAAAGUUUAACAUGACGG	::: ::::::::: .::	AAAGGCUGUACAACUUUCAAGGCA	Cleavage		1
gma-miR4341	Glyma.15G259500	5	-1	1	24	734	757	UGUGUUGAAAGUUUAACAUGACGG	::: ::::::::: .::	AAAGGCUGUACAACUUUCAAGGCA	Cleavage		1
gma-miR4342	Glyma.09G022400	5	-1	1	24	606	629	AAUCGACUUAGAAUGUAGGAUGGU	::.: :::::: .: :::::	CUGCUCUUUCAUUCUUGGGCGAUU	Cleavage		1
gma-miR4348b	Glyma.15G128800	5	-1	1	21	770	790	UCUUUUGAAUUUGACUAUUAG	: ::: :::..:::: :::.	CCAAUCUUCAGGUUCACAAGG	Cleavage		1
gma-miR4348b	Glyma.20G171900	5	-1	1	21	764	784	UCUUUUGAAUUUGACUAUUAG	:: : :. .:::::.::::	UCAAGAAUUUGAUUCAGAAGA	Cleavage		1
gma-miR4348c	Glyma.02G233800	5	-1	1	21	44	64	UGUUAAACUUGCAAGAUGACA	: :..:.::::: ::::. ::	UUUUGUUUUGCAUGUUUGCCA	Cleavage		1
gma-miR4348c	Glyma.18G211000	5	-1	1	21	835	855	UGUUAAACUUGCAAGAUGACA	:: ::: ::::::::: : :	AGUAAUCCUGCAAGUUUCAAA	Cleavage		1
gma-miR4349	Glyma.08G162700	5	-1	1	24	903	926	UAUUGGCUAGAGAUAAGACAAAGA	: :: :::: :: :::::::.:	ACCUUUUCUUUUCACUAGCCAGUU	Translation		1
gma-miR4350	Glyma.03G039700	5	-1	1	22	960	981	UCAAAUGAUUUUGUGUCGUUGG	:::.: .::::.::: ::::	GCAAUGCAGCAAAGUCAAUUGA	Cleavage		1
gma-miR4351	Glyma.14G053700	5	-1	1	22	198	219	AUUGGGAUUCAGUUGGAGUUGG	:. :::::.:.:: ::..: ::	CUUACUCCGAUUGCAUUUCCAU	Cleavage		1
gma-miR4352a	Glyma.03G208100	5	-1	1	24	33	56	AUUUCUAGGACAUACUACGACGGU	.:: :.::::.:::...:	GGCAGUGUUCUGUGUCUUAGGGGU	Cleavage		1
gma-miR4352b	Glyma.16G055900	5	-1	1	24	76	99	UAAAAUGUAGACAUUCUAAGACGG	::::: :::::: ::::	UUAGUAGAGAAUUUCUACAGUUUA	Cleavage		1
gma-miR4353	Glyma.15G259500	5	-1	1	24	703	726	CAAGUCGUAGCCGGUGUUAUUACU	: :.. :: :.:::.:..:::::	AUUGGCAAAAUCGGUUGUGACUUC	Cleavage		1
gma-miR4353	Glyma.11G161800	5	-1	1	24	691	714	CAAGUCGUAGCCGGUGUUAUUACU	:: . :..:.:.::: :: :::::	AGAGUUGGCGCUGGCAACAACUUG	Cleavage		1
gma-miR4355	Glyma.03G007700	5	-1	1	22	646	667	CACUGUUGUGCUGGGUGUACCA	:.:: : .:: ::::::::	ACUUGCAACAGGCCCAACAGUG	Cleavage		1
gma-miR4364b	Glyma.14G201700	5	-1	1	24	398	421	UAACAACAGCGGAAGAACCUUCUU	.:::::.:::.:. :::: :.	UCAGAGGUUUUUCUGUGGUUGAUG	Cleavage		1
gma-miR4365	Glyma.18G211100	5	-1	1	24	62	85	AAGAACUUCUUCCGCGAGAUCGCA	: .: :.:. .::.: :.::::::	UAUGCUUUUUUGGGAUAGGUUCUU	Cleavage		1
gma-miR4365	Glyma.03G145600	5	-1	1	24	398	421	AAGAACUUCUUCCGCGAGAUCGCA	.:::. :::.::.:: :::	CGGUGUCUUUGGGAGGAGGUCCUU	Cleavage		1
gma-miR4366	Glyma.18G055500	5	-1	1	22	752	773	CUACUUAGUAGAGAUUUGUUGG	: :.: :::.:.::.::::	ACUAUACCUCUUUGCUGAGUAA	Cleavage		1
gma-miR4376a-3p	Glyma.13G098400	5	-1	1	21	203	222	AGCAUCAUAUCUCCUGCAUAG	.:.:: :::.: :.:::::::	UUGUG-AGGGGUUGUGAUGCU	Translation		1
gma-miR4376a-3p	Glyma.09G057100	5	-1	1	21	209	228	AGCAUCAUAUCUCCUGCAUAG	.:.:: :::.: :.:::::::	UUGUG-AGGGGUUGUGAUGCU	Translation		1
gma-miR4376a-3p	Glyma.15G163500	5	-1	1	21	209	228	AGCAUCAUAUCUCCUGCAUAG	.:.:: :::.: :.:::::::	UUGUG-AGGGGUUGUGAUGCU	Translation		1
gma-miR4381	Glyma.04G220600	5	-1	1	24	33	56	UAUGUGACGGUAAACGGUGACAAG	.::: : :.::::..: :::.::.	UUUGGCUCUGUUUGUCCUCAUAUG	Cleavage		1
gma-miR4385	Glyma.07G209900	5	-1	1	24	37	60	AAUCGAUGUAGAAAAGUGAUUGGU	.: .:. ::::.::: :::.::	UUCUGUUUGUUUUUUACCUCGGUU	Cleavage		1
gma-miR4386	Glyma.11G058100	5	-1	1	24	876	899	UCGAAGGUUCUGGAGAGGACUGCA	: .:::.::::. :::.:.	UCUUAUGUUCUUCAGAGACUUUGG	Cleavage		1
gma-miR4387b	Glyma.02G233800	5	-1	1	24	51	73	AAGGUGUGAUGGCAUGACACUCUG	:::. :::::: .::.:::	UUGCAUGUU-UGCCAUGGCAUCUU	Cleavage		1
gma-miR4393a	Glyma.07G209900	5	-1	1	24	29	52	UGAGAAAAGGACGGCAGAAAAGCC	.: :::: :.::.. :::.:.:	CUUUCUUCUUCUGUUUGUUUUUUA	Cleavage		1
gma-miR4393b	Glyma.11G161600	5	-1	1	24	412	435	UUGAAAAGGGACAGCAGAGAAGCC	:::::.:::.:.: :: .:	CGUGACUCUGUUGUUCUUCUUGGA	Cleavage		1
gma-miR4397-3p	Glyma.02G008900	5	-1	1	22	690	711	UGUCAAAGAUGUGGCGAAUACU	.::.::.::.:: :::: :	CAAGUUUGCUACGUCGUUGAAA	Cleavage		1
gma-miR4397-3p	Glyma.11G161800	5	-1	1	22	42	63	UGUCAAAGAUGUGGCGAAUACU	::: ::::.::.: :::.	UACAUUGGCCAUAUUUAUGAUC	Cleavage		1
gma-miR4398	Glyma.15G052700	5	-1	1	24	476	499	UGUCAGCGGAGUGAGAAGACGAAA	:::.: ::::.:.:::..	CUGCUCCUUUUGACUCUGUUGAUG	Cleavage		1
gma-miR4398	Glyma.15G052600	5	-1	1	24	476	499	UGUCAGCGGAGUGAGAAGACGAAA	:::.: ::::.:.:::..	CUGCUCCUUUUGACUCUGUUGAUG	Cleavage		1
gma-miR4401b	Glyma.02G233900	5	-1	1	21	44	64	UCAAAGACGUUGCUGAGGUAA	: ::.:..::::: :.: :::	UCACUUUGGCAACAUUUAUGA	Cleavage		1
gma-miR4405	Glyma.11G161600	5	-1	1	24	427	450	AUUCUAAGACGGUUAUCUGGGACC	::...:: .::: :.::.::::	CUUCUUGGAGGACCAUUUUGGAAU	Translation		1
gma-miR4406	Glyma.09G057100	5	-1	1	24	697	720	AUUGAUUCUGAGAGAACCGGUGUA	: .:. : ::::::::.:..::	CAGGCUUGCCCUCUCAGAGUUGAU	Cleavage		1
gma-miR4407	Glyma.17G013600	5	-1	1	22	349	370	CAGAGGAAGCAGCACUUGUACC	::.: :.::.::::: ::	UGCCCAGGAGUUGUUUCCUGUG	Cleavage		1
gma-miR4410	Glyma.02G233800	5	-1	1	24	84	107	UAUGUUGAUCCGUAUGAGUCGUAC	:.: ::.: ::::::::.	UUCAAAUUGCUAUGAAUCAACAUG	Translation		1
gma-miR4410	Glyma.14G201600	5	-1	1	24	84	107	UAUGUUGAUCCGUAUGAGUCGUAC	:.: ::.: ::::::::.	UUCAAAUUGCUAUGAAUCAACAUG	Translation		1
gma-miR4411	Glyma.01G130500	5	-1	1	22	817	838	UUAUUGUAACUAAUUUGUCGGU	::.::.. :::.:::: ::::	ACUGAUGCAUUGGUUAAAAUAU	Cleavage		1
gma-miR4411	Glyma.15G128700	5	-1	1	22	681	702	UUAUUGUAACUAAUUUGUCGGU	:::: ::: :::::: ::	UGACACAACUUACUUACAACAA	Translation		1
gma-miR4412-3p	Glyma.14G201700	5	-1	1	21	512	532	AGUGGCGUAGAUCCCCACAAC	: :::::.:: :: :.:::	UAUAUGGGGGUCCACACUACU	Cleavage		1
gma-miR4415a-5p	Glyma.14G201600	5	-1	1	21	189	209	AAGUUGUGAUGAGAAUCAAUG	:: :::.:::: :: .:::	UCUUCAUUUUCAUGACUGCUU	Cleavage		1
gma-miR4415b-5p	Glyma.15G052600	5	-1	1	24	646	669	AAGUUGUGAUGGGAAUCAAUGGCA	:: :: :::.:. :: ::::::	AACCCUUUAUUUCUUUCUCAACUU	Translation		1
gma-miR4415b-5p	Glyma.02G233800	5	-1	1	24	186	209	AAGUUGUGAUGGGAAUCAAUGGCA	:: :::.:::: :: .:::	CCGUCUUCAUUUCCAUGACUGCUU	Cleavage		1
gma-miR482a-3p	Glyma.11G049600	5	-1	1	24	430	453	UCUUCCCAAUUCCGCCCAUUCCUA	::. ::::::::::::	UUCUACGAGGUUGAAUUGGGAAGA	Cleavage		1
gma-miR482a-3p	Glyma.01G192500	5	-1	1	24	430	453	UCUUCCCAAUUCCGCCCAUUCCUA	::. ::::::::::::	UUCUACGAGGUUGAAUUGGGAAGA	Cleavage		1
gma-miR482a-5p	Glyma.01G192500	5	-1	1	22	601	622	AGAAUUUGUGGGAAUGGGCUGA	:::::: : ::::::::	UUCUCCCAUUGCAACAAAUUCA	Translation		1
gma-miR482a-5p	Glyma.11G049600	5	-1	1	22	601	622	AGAAUUUGUGGGAAUGGGCUGA	:::::: : ::::::::	UUCUCCCAUUGCAACAAAUUCA	Translation		1
gma-miR482a-5p	Glyma.05G145600	5	-1	1	22	67	88	AGAAUUUGUGGGAAUGGGCUGA	::.:: ::: :::.::::	AUUGCUCAAUCCAUCAAGUUCU	Translation		1
gma-miR482b-5p	Glyma.09G284700	5	-1	1	22	611	632	UAUGGGGGGAUUGGGAAGGAAU	::::::.::: .: :..:::	GCUCCUUCUCAAAUCGCUUAUA	Translation		1
gma-miR482b-5p	Glyma.09G148600	5	-1	1	22	282	303	UAUGGGGGGAUUGGGAAGGAAU	.: :::.::::.:.:..:	UGGUCCUCCUAAUCUCUCUGUC	Cleavage		1
gma-miR482b-5p	Glyma.19G013400	5	-1	1	22	486	507	UAUGGGGGGAUUGGGAAGGAAU	::: :::: :::.::::.	CCACCUCCCCACCCCCUCCAUG	Translation		1
gma-miR482d-5p	Glyma.09G284700	5	-1	1	22	611	632	UAUGGGGGGAUUGGGAAGGAAU	::::::.::: .: :..:::	GCUCCUUCUCAAAUCGCUUAUA	Translation		1
gma-miR482d-5p	Glyma.09G148600	5	-1	1	22	282	303	UAUGGGGGGAUUGGGAAGGAAU	.: :::.::::.:.:..:	UGGUCCUCCUAAUCUCUCUGUC	Cleavage		1
gma-miR482d-5p	Glyma.19G013400	5	-1	1	22	486	507	UAUGGGGGGAUUGGGAAGGAAU	::: :::: :::.::::.	CCACCUCCCCACCCCCUCCAUG	Translation		1
gma-miR482e	Glyma.09G284700	5	-1	1	21	612	632	UAUGGGGGGAUUGGGAAGGAA	::::::.::: .: :..:::	CUCCUUCUCAAAUCGCUUAUA	Translation		1
gma-miR482e	Glyma.09G148600	5	-1	1	21	283	303	UAUGGGGGGAUUGGGAAGGAA	.: :::.::::.:.:..:	GGUCCUCCUAAUCUCUCUGUC	Cleavage		1
gma-miR482e	Glyma.19G013400	5	-1	1	21	487	507	UAUGGGGGGAUUGGGAAGGAA	::: :::: :::.::::.	CACCUCCCCACCCCCUCCAUG	Translation		1
gma-miR4992	Glyma.15G028200	5	-1	1	22	334	355	AUUCUAAGAUGGUUUUUGUUAG	.:. :::::..:. :.::::	AAGAUCAAAACUGUUCUGGAAU	Cleavage		1
gma-miR4995	Glyma.16G164200	5	-1	1	21	188	208	AGGCAGUGGCUUGGUUAAGGG	:..::::::. ::::::	ACAAUGGCCAAGCUCCUGCCU	Cleavage		1
gma-miR5030	Glyma.10G222500	5	-1	1	22	880	901	AGAACAAUUUGUGUUUUACCGG	: : ::: :: ::: ::::::	GCUGAAAACCAGAAACUGUUCU	Translation		1
gma-miR5036	Glyma.17G177800	5	-1	1	22	532	553	AGAGGCCCUUGGGGAGGAGUAA	..::::..: :::::.::.	AAGUUCCUUUCAAAGGGUCUUG	Translation		1
gma-miR5037c	Glyma.11G058100	5	-1	1	20	655	674	AGUGGAACUUUGAGGCCUGC	::: ::..: :::.::::	CCAGCACUUGAUGUUUCACU	Cleavage		1
gma-miR5038a	Glyma.02G233800	5	-1	1	21	920	940	UGAGAAUUUGGCCUCUGUCCA	: : :: :::::::::: .:	GGAAAAGUGGCCAAAUUCGUA	Cleavage		1
gma-miR5038a	Glyma.14G201600	5	-1	1	21	917	937	UGAGAAUUUGGCCUCUGUCCA	: : :: :::::::::: .:	GGAAAAGUGGCCAAAUUCGUA	Cleavage		1
gma-miR5038b	Glyma.02G233800	5	-1	1	21	920	940	UGAGAAUUUGGCCUCUGUCCA	: : :: :::::::::: .:	GGAAAAGUGGCCAAAUUCGUA	Cleavage		1
gma-miR5038b	Glyma.14G201600	5	-1	1	21	917	937	UGAGAAUUUGGCCUCUGUCCA	: : :: :::::::::: .:	GGAAAAGUGGCCAAAUUCGUA	Cleavage		1
gma-miR5039	Glyma.15G128700	5	-1	1	21	919	939	CCCUUUUUUAAUCGUUGCAUG	: :::.::::::.: .::	GCUUCAAUGAUUAAGAUGGGU	Cleavage		1
gma-miR5039	Glyma.09G022400	5	-1	1	21	907	927	CCCUUUUUUAAUCGUUGCAUG	: :::.::::::.: .::	GCUUCAAUGAUUAAGAUGGGU	Cleavage		1
gma-miR5041-3p	Glyma.03G037800	5	-1	1	21	57	77	GUUGAGCAAGUUGAAGAUGAA	: :: : :::.::: :::::	UGCAACCUCAGCUUUCUCAAA	Cleavage		1
gma-miR5041-3p	Glyma.03G039800	5	-1	1	21	66	86	GUUGAGCAAGUUGAAGAUGAA	: :: ::.::::: .:::.:	UACAGAUUUAACUUCUUCAGC	Cleavage		1
gma-miR5041-5p	Glyma.13G172300	5	-1	1	21	343	363	UUUCAUCUUCAACUUGCUCAA	:: .: ::::::.::.::	AAUAGAGACUUGAAGGUGGAA	Cleavage		1
gma-miR5042-3p	Glyma.07G209900	5	-1	1	21	122	142	UGGGGCUUGAUCCAAGAUAGG	.:::: : ::::: ::::::	UCUAUGAUAGAUCAUGCCCCA	Cleavage		1
gma-miR5043	Glyma.09G284400	5	-1	1	21	949	968	UGUCCCCUUCUCUGCACCACC	: ::::: ::: :::: ::::	GAUGGUG-AGAUAAGGAGACA	Translation		1
gma-miR5044	Glyma.12G195500	5	-1	1	22	35	56	GUAGUGGAUGCCUAGAGGUCCA	.::::: :::::. :.:.:	UUUGCCUCUUGGCAUUGAUUGC	Cleavage		1
gma-miR5044	Glyma.12G195600	5	-1	1	22	35	56	GUAGUGGAUGCCUAGAGGUCCA	.::::: :::::. :.:.:	UUUGCCUCUUGGCAUUGAUUGC	Cleavage		1
gma-miR5044	Glyma.13G306900	5	-1	1	22	35	56	GUAGUGGAUGCCUAGAGGUCCA	.::::: :::::. :.:.:	UUUGCCUCUUGGCAUUGAUUGC	Cleavage		1
gma-miR5044	Glyma.13G307000	5	-1	1	22	29	50	GUAGUGGAUGCCUAGAGGUCCA	.::::: :::::. :.:.:	UUUGCCUCUUGGCAUUGAUUGC	Cleavage		1
gma-miR530a	Glyma.14G201600	5	-1	1	20	267	288	UGCAUUUGCACCUGC--ACUUU	.:::: :: ::::::::::..	GAAGUCAGCUGGUGCAAAUGUG	Cleavage		1
gma-miR530b	Glyma.14G201600	5	-1	1	21	266	288	UGCAUUUGCACCUGC--ACUUUA	.:::: :: ::::::::::..	AGAAGUCAGCUGGUGCAAAUGUG	Cleavage		1
gma-miR530c	Glyma.14G201600	5	-1	1	21	266	288	UGCAUUUGCACCUGC--ACUUUA	.:::: :: ::::::::::..	AGAAGUCAGCUGGUGCAAAUGUG	Cleavage		1
gma-miR530d	Glyma.14G201600	5	-1	1	21	266	288	UGCAUUUGCACCUGC--ACUUUA	.:::: :: ::::::::::..	AGAAGUCAGCUGGUGCAAAUGUG	Cleavage		1
gma-miR530e	Glyma.14G201600	5	-1	1	21	266	288	UGCAUUUGCACCUGC--ACUUUA	.:::: :: ::::::::::..	AGAAGUCAGCUGGUGCAAAUGUG	Cleavage		1
gma-miR5375	Glyma.14G201700	5	-1	1	22	395	416	ACUAUAGAAGUACUUGUGGAGC	.:: :.:: .::::.:.::	CAGUCAGAGGUUUUUCUGUGGU	Translation		1
gma-miR5376	Glyma.03G039700	5	-1	1	22	124	145	UGAAGAUUUGAAGAAUUUGGGA	::::::. ::::::.:: :.:	UCCCAAGCACUUCAAGUCAUUA	Cleavage		1
gma-miR5377	Glyma.03G038700	5	-1	1	23	696	718	CUGAAGGAUCGAUGUAGAAUGCU	: : ::::.: :::::..:	UGACUCCAACAUUGCUCCUUUGG	Cleavage		1
gma-miR5380a	Glyma.14G221400	5	-1	1	24	567	590	GAAAAUGAAUGAUGAGGAUGGGGA	: :::::..::::: ::.	GGGGUUUGCUCAUUGUUCAUCUUU	Cleavage		1
gma-miR5380b	Glyma.14G221400	5	-1	1	24	567	590	GAAAAUGAAUGAUGAGGAUGGGGA	: :::::..::::: ::.	GGGGUUUGCUCAUUGUUCAUCUUU	Cleavage		1
gma-miR5380c	Glyma.17G052900	5	-1	1	21	185	204	AUGAAUGGUGAAGAUGAAGAG	::::. ::::::. :::::	UGCUUCGCCUUCACU-UUCAU	Cleavage		1
gma-miR5380c	Glyma.13G106400	5	-1	1	21	185	204	AUGAAUGGUGAAGAUGAAGAG	::::. ::::::. :::::	UGCUUCGCCUUCACU-UUCAU	Cleavage		1
gma-miR5668	Glyma.13G307000	5	-1	1	21	859	879	AGCAAUGGAAUUAUAGACUGC	::::. : ::::.: :::::	UCAGUUGAAAAUUUCUUUGCU	Cleavage		1
gma-miR5668	Glyma.12G195500	5	-1	1	21	865	885	AGCAAUGGAAUUAUAGACUGC	::::. : ::::.: :::::	UCAGUUGAAAAUUUCUUUGCU	Cleavage		1
gma-miR5668	Glyma.02G233800	5	-1	1	21	385	405	AGCAAUGGAAUUAUAGACUGC	:: : : .:.:::::.:::.:	GCUGCCCGUGAUUCCGUUGUU	Cleavage		1
gma-miR5669	Glyma.17G036200	5	-1	1	22	197	218	CAAUGUAGUGUGGUAAGUGGUC	.::::: ..: .:::::::	CCUCACUUCUUAGGCUACAUUU	Translation		1
gma-miR5671a	Glyma.14G221400	5	-1	1	21	167	187	CAUGGAAGUGAAUCGGGUGAC	:: .: ::: ::.::.::::	UUCUUCGGAUGCAUUUUCAUG	Translation		1
gma-miR5677	Glyma.14G053700	5	-1	1	21	269	289	UUUGGUCUUUAAUCAAGCUGA	:: ::: :::...:: ::::	GCAACUUCAUUGGGGAGCAAA	Cleavage		1
gma-miR5678	Glyma.02G135100	5	-1	1	21	565	585	UUCCAUGAUAAGAUCUUUGAC	:::.:.::::. :::: :.	UCCAAGGGUCUUGACAUGAAG	Cleavage		1
gma-miR5678	Glyma.07G209900	5	-1	1	21	565	585	UUCCAUGAUAAGAUCUUUGAC	:::.:.::::. :::: :.	UCCAAGGGUCUUGACAUGAAG	Cleavage		1
gma-miR5761a	Glyma.20G241800	5	-1	1	21	612	632	UUUUGUGUCGUGAAGCUUUUG	:::: .::::: :: :::.:	GAAAAAUUUCACUACCCAAGA	Cleavage		1
gma-miR5761a	Glyma.08G162700	5	-1	1	21	174	194	UUUUGUGUCGUGAAGCUUUUG	..::.:: :::. :::::::	UGAAGGCAUCAUCUCACAAAA	Cleavage		1
gma-miR5761a	Glyma.18G055600	5	-1	1	21	252	272	UUUUGUGUCGUGAAGCUUUUG	.:::::::::. : ::::	UUCGAGCUUCACGGGAGAAAA	Cleavage		1
gma-miR5761a	Glyma.11G162100	5	-1	1	21	252	272	UUUUGUGUCGUGAAGCUUUUG	.:::::::::. : ::::	UUCGAGCUUCACGGGAGAAAA	Cleavage		1
gma-miR5761a	Glyma.15G264400	5	-1	1	21	168	188	UUUUGUGUCGUGAAGCUUUUG	..::.:: :::. :::::::	UGAAGGCAUCAUCUCACAAAA	Cleavage		1
gma-miR5761b	Glyma.20G241800	5	-1	1	21	612	632	UUUUGUGUCGUGAAGCUUUUG	:::: .::::: :: :::.:	GAAAAAUUUCACUACCCAAGA	Cleavage		1
gma-miR5761b	Glyma.08G162700	5	-1	1	21	174	194	UUUUGUGUCGUGAAGCUUUUG	..::.:: :::. :::::::	UGAAGGCAUCAUCUCACAAAA	Cleavage		1
gma-miR5761b	Glyma.18G055600	5	-1	1	21	252	272	UUUUGUGUCGUGAAGCUUUUG	.:::::::::. : ::::	UUCGAGCUUCACGGGAGAAAA	Cleavage		1
gma-miR5761b	Glyma.11G162100	5	-1	1	21	252	272	UUUUGUGUCGUGAAGCUUUUG	.:::::::::. : ::::	UUCGAGCUUCACGGGAGAAAA	Cleavage		1
gma-miR5761b	Glyma.15G264400	5	-1	1	21	168	188	UUUUGUGUCGUGAAGCUUUUG	..::.:: :::. :::::::	UGAAGGCAUCAUCUCACAAAA	Cleavage		1
gma-miR5769	Glyma.09G277900	5	-1	1	21	252	272	UGAGGGAAAUGAAGACGACGA	::::::::::::: : :	GCUCCGUCUUCAUUUCCAUGA	Cleavage		1
gma-miR5769	Glyma.03G039800	5	-1	1	21	213	233	UGAGGGAAAUGAAGACGACGA	::::::::::::: : :	GCUCCGUCUUCAUUUCCAUGA	Cleavage		1
gma-miR5769	Glyma.18G211000	5	-1	1	21	174	194	UGAGGGAAAUGAAGACGACGA	::::::::::::: : :	GCUCCGUCUUCAUUUCCAUGA	Cleavage		1
gma-miR5769	Glyma.02G233800	5	-1	1	21	183	203	UGAGGGAAAUGAAGACGACGA	::::::::::::: : :	GCUCCGUCUUCAUUUCCAUGA	Cleavage		1
gma-miR5769	Glyma.11G162100	5	-1	1	21	186	206	UGAGGGAAAUGAAGACGACGA	::::::::::::: : :	GCUCCGUCUUCAUUUCCAUGA	Cleavage		1
gma-miR5769	Glyma.18G055600	5	-1	1	21	186	206	UGAGGGAAAUGAAGACGACGA	::::::::::::: : :	GCUCCGUCUUCAUUUCCAUGA	Cleavage		1
gma-miR5769	Glyma.09G277800	5	-1	1	21	195	215	UGAGGGAAAUGAAGACGACGA	::::::::::::: : :	CCUACGUCUUCAUUUCCAUGA	Cleavage		1
gma-miR5770a	Glyma.17G177800	5	-1	1	21	702	722	UUAGGACUAUGGUUUGGACGA	.:::::.:. : :::.::.:	AUGUCCAGAUAACAGUUCUGA	Translation		1
gma-miR5770b	Glyma.17G177800	5	-1	1	21	702	722	UUAGGACUAUGGUUUGGACAA	::::::.:. : :::.::.:	AUGUCCAGAUAACAGUUCUGA	Translation		1
gma-miR5775	Glyma.10G240300	5	-1	1	21	681	701	AUAAGCUCUUUUGAGAGCUUC	:.:::. ::::::.:::	CUUGUUCUUCAAAGAGUUUAC	Cleavage		1
gma-miR5776	Glyma.09G057100	5	-1	1	21	61	81	AACUUGGGCUGAGCUUAGGUG	:::::::::.::: ::	CAAACAAGCUCAGCUCAACUU	Cleavage		1
gma-miR5776	Glyma.15G163500	5	-1	1	21	61	81	AACUUGGGCUGAGCUUAGGUG	:::::::::.::: ::	CAAACAAGCUCAGCUCAACUU	Cleavage		1
gma-miR5776	Glyma.13G098400	5	-1	1	21	55	75	AACUUGGGCUGAGCUUAGGUG	::::::::::.::: :	ACUAUAAGCUCAGCUCAACUA	Cleavage		1
gma-miR5780c	Glyma.09G277900	5	-1	1	22	365	386	UUUAAUAUAUCAGGGACUUGGA	:. .:: :..::::.:: ::.:	UUAGAGGCUUUGAUGUAAUAGA	Cleavage		1
gma-miR5781	Glyma.15G128700	5	-1	1	22	565	586	CUGAAACUGAGACUGCAUCUGG	:.:: :::: :::::: ::::	CUAGUUGCACUCUCAGAUUCAA	Cleavage		1
gma-miR5781	Glyma.10G222400	5	-1	1	22	412	433	CUGAAACUGAGACUGCAUCUGG	: :::::: ::.:. ::::::	CGAGAUGCUGUUUUCCUUUCAG	Cleavage		1
gma-miR5781	Glyma.20G169200	5	-1	1	22	433	454	CUGAAACUGAGACUGCAUCUGG	::::: ::.:. ::::::	CGUGAUGCUGUUUUCCUUUCAG	Cleavage		1
gma-miR5783	Glyma.08G292100	5	-1	1	22	213	234	GACGACGACGGGGAGGACGCGC	.::: : :.::::: :::::	CUGCGACGCCUCCGUCCUCGUC	Cleavage		1
gma-miR5784	Glyma.20G171900	5	-1	1	21	911	931	AAUUAGCUAAUGGUUAGCUAA	:: . :::::::: ::..::	AUAUUGAACCAUUAACUGGUU	Cleavage		1
gma-miR5786	Glyma.01G171100	5	-1	1	21	89	109	UGUCGCAGGAUAGAGGGCACU	: ::::: ::.:: ::::.	UCUACCCUCAAUUCUACGACG	Cleavage		1
gma-miR5786	Glyma.17G177800	5	-1	1	21	88	108	UGUCGCAGGAUAGAGGGCACU	:: :. ::::..::: :::	UAUGACUACUAUUUUGCAACA	Cleavage		1
gma-miR862a	Glyma.09G057100	5	-1	1	22	773	794	UGCUGGAUGUCUUUGAAGGAAU	: : ::::::. :. :::::::	AAUACUUCAAGAAUCUCCAGCA	Translation		1
gma-miR862a	Glyma.15G163500	5	-1	1	22	773	794	UGCUGGAUGUCUUUGAAGGAAU	: : ::::::. :. :::::::	AAUACUUCAAGAAUCUCCAGCA	Translation		1
gma-miR862a	Glyma.09G156700	5	-1	1	22	697	718	UGCUGGAUGUCUUUGAAGGAAU	:. :: ::::::: :::..	ACACUCUCCAAGACAUGCAGUG	Cleavage		1
gma-miR862a	Glyma.16G207500	5	-1	1	22	685	706	UGCUGGAUGUCUUUGAAGGAAU	:. :: ::::::: :::..	ACACUCUCCAAGACAUGCAGUG	Cleavage		1
gma-miR862b	Glyma.09G057100	5	-1	1	19	775	793	GCUGGAUGUCUUUGAAGGA	: ::::::. :. ::::::	UACUUCAAGAAUCUCCAGC	Translation		1
gma-miR862b	Glyma.15G163500	5	-1	1	19	775	793	GCUGGAUGUCUUUGAAGGA	: ::::::. :. ::::::	UACUUCAAGAAUCUCCAGC	Translation		1
gma-miR9722	Glyma.16G164200	5	-1	1	21	105	125	UAAUAGAGGGAAGAAGAUGAA	.::: : :::..::::::	ACUAUCAUAUUCUUUCUAUUC	Cleavage		1
gma-miR9724	Glyma.13G098400	5	-1	1	22	883	904	UAGAGAUAGUGUCAAAAUAGAA	.: : ::::..::::. :::	GCUUUUGUUGAUGCUAUUACUA	Cleavage		1
gma-miR9730	Glyma.18G055500	5	-1	1	22	686	707	CGAUUGCUGUCAUAACUGCUGC	: ::..:: . ::::::::::	GAAGUGGUGGAGACAGCAAUCU	Cleavage		1
gma-miR9732	Glyma.03G037800	5	-1	1	21	593	613	CAAGGGUAUGAUGUGCAAUCU	::::::.:..::...::	GAUUUGCACGUUGUAUUUUUU	Cleavage		1
gma-miR9734	Glyma.13G138300	5	-1	1	24	192	215	UCGUGAAUGAGAUUUGUGUUGCUU	:: ::::::: : :::::	GUGGGUCAGAAAUCUCUUCCACGA	Cleavage		1
gma-miR9734	Glyma.10G050800	5	-1	1	24	186	209	UCGUGAAUGAGAUUUGUGUUGCUU	:: ::::::: : :::::	GUGGGUCAGAAAUCUCUUCCACGA	Cleavage		1
gma-miR9740	Glyma.03G208200	5	-1	1	21	646	666	UGUAGGUUCCAGUGAGGGAAA	:::.:::.:: : :::::	GAUCCUUCAUUGAAUCCUACU	Cleavage		1
gma-miR9740	Glyma.19G013400	5	-1	1	21	566	586	UGUAGGUUCCAGUGAGGGAAA	:::::: :::..:: :::	UCGCCCUCAGUGGGGCCCACA	Cleavage		1
gma-miR9742	Glyma.06G060100	5	-1	1	21	239	258	UGUGUUGUUUGUUUUGUAGCA	::::::::.. .:::::.:::	UGCUACAAGG-GAACAAUACA	Translation		1
gma-miR9742	Glyma.02G234000	5	-1	1	21	622	642	UGUGUUGUUUGUUUUGUAGCA	:::::: .:::.:::::	AUCUACAACGCAAGCAACAAC	Cleavage		1
gma-miR9742	Glyma.14G053700	5	-1	1	21	902	921	UGUGUUGUUUGUUUUGUAGCA	:::: :::::..:.:::::.	UGCU-CAAAAUGAGCAACAUC	Cleavage		1
gma-miR9742	Glyma.06G145300	5	-1	1	21	619	639	UGUGUUGUUUGUUUUGUAGCA	:::::: . .:.:::::.:	AUCUACAACGAGAGCAACAUA	Translation		1
gma-miR9745	Glyma.13G167100	5	-1	1	24	282	305	AGAAUUAAAUUUGGACCGUAUAAC	:.:::.::: :::::::	AUGCGAUGGUUCAAUUUUAAUUGC	Translation		1
gma-miR9745	Glyma.06G221700	5	-1	1	24	204	227	AGAAUUAAAUUUGGACCGUAUAAC	:.:::.::. :::.:::.	CUGCGAUGGUUCAGUUUUGAUUUC	Translation		1
gma-miR9748	Glyma.08G292100	5	-1	1	22	34	55	GAAGGAAGUGUAGAGGGAUGAC	:: ::.: :::. ::::.:::	UUCCUCUCCCUAUCCUUCUUUC	Cleavage		1
gma-miR9748	Glyma.03G007800	5	-1	1	22	9	30	GAAGGAAGUGUAGAGGGAUGAC	: .::::::: .:: ::::	CAAAAUCCUCUACUUUUACUUC	Cleavage		1
gma-miR9749	Glyma.10G222400	5	-1	1	21	458	478	UUAGCUUCUUUCACCUUUCCC	::.:::: ::.: ..:::::	UGGGAAGGAGAGACGGGCUAA	Cleavage		1
gma-miR9752	Glyma.15G259500	5	-1	1	21	438	458	UGCUUCUUCUUUUCCCUGUUU	.: :: ::::.::. :.::::	GAUCAAGGAAGAGGUGGAGCA	Cleavage		1
gma-miR9752	Glyma.08G168000	5	-1	1	21	451	471	UGCUUCUUCUUUUCCCUGUUU	.:.: : :::::::::.:..	GAGCUGAUAAAAGAAGAGGUG	Cleavage		1
gma-miR9757	Glyma.17G036200	5	-1	1	22	764	785	CAACCCUCCUCAGUUAGAUCUC	:::: :::.:::::: :	AUCUUCUAUCUGGGGAGGGAUU	Cleavage		1
gma-miR9758	Glyma.11G101200	5	-1	1	21	41	61	UGUUUAGUCAUGCAAGUUUAG	: :::::..: .:::..::	UCAUACUUGUGUUGCUAGGCA	Cleavage		1
gma-miR9758	Glyma.06G275900	5	-1	1	21	266	286	UGUUUAGUCAUGCAAGUUUAG	::: :::: ::: :::::	AGAAAAAUGCAGGACCAAACA	Translation		1
gma-miR9760	Glyma.08G168000	5	-1	1	20	1	20	UGGAUGAUGUAGUUUUGAUU	:.::.::.::::::: :	AUGCGAAGCUGCAUCAUCAA	Cleavage		1
gma-miR9762	Glyma.06G060100	5	-1	1	21	519	539	UACAGAUCUUUGGAAACAGGC	..:: :::.::::. ::::	CUUUGCUUCUAAAGGACUGUC	Cleavage		1
gma-miR9766	Glyma.18G055500	5	-1	1	21	653	673	UUUGAAGGGAAGGAAUGAAAC	::.. .::::.:::::..	ACUUUGCAUCUUCUCUUCAGG	Cleavage		1

## Sheet: Sheet1
Glyma..01G130500	Glyma..01G130500
Glyma..01G130800	Glyma..01G130800
Glyma..01G184200	Glyma..01G184200
Glyma..02G008900	Glyma..02G008900
Glyma..02G151700	Glyma..02G151700
Glyma..02G233800	Glyma..02G233800
Glyma..02G233900	Glyma..02G233900
Glyma..02G234000	Glyma..02G234000
Glyma..02G234200	Glyma..02G234200
Glyma..03G007800	Glyma..03G007800
Glyma..03G037800	Glyma..03G037800
Glyma..03G037900	Glyma..03G037900
Glyma..03G038100	Glyma..03G038100
Glyma..03G038200	Glyma..03G038200
Glyma..03G038300	Glyma..03G038300
Glyma..03G038500	Glyma..03G038500
Glyma..03G038600	Glyma..03G038600
Glyma..03G038700	Glyma..03G038700
Glyma..03G039700	Glyma..03G039700
Glyma..03G039800	Glyma..03G039800
Glyma..03G208200	Glyma..03G208200
Glyma..04G227200	Glyma..04G227200
Glyma..06G275900	Glyma..06G275900
Glyma..07G263000	Glyma..07G263000
Glyma..08G162700	Glyma..08G162700
Glyma..08G168000	Glyma..08G168000
Glyma..08G179600	Glyma..08G179600
Glyma..08G292100	Glyma..08G292100
Glyma..09G277800	Glyma..09G277800
Glyma..09G277900	Glyma..09G277900
Glyma..09G284400	Glyma..09G284400
Glyma..09G284700	Glyma..09G284700
Glyma..10G009400	Glyma..10G009400
Glyma..10G009600	Glyma..10G009600
Glyma..10G022500	Glyma..10G022500
Glyma..10G191700	Glyma..10G191700
Glyma..10G222400	Glyma..10G222400
Glyma..10G222500	Glyma..10G222500
Glyma..11G058100	Glyma..11G058100
Glyma..11G161600	Glyma..11G161600
Glyma..11G161800	Glyma..11G161800
Glyma..11G162100	Glyma..11G162100
Glyma..12G129500	Glyma..12G129500
Glyma..12G211900	Glyma..12G211900
Glyma..14G053700	Glyma..14G053700
Glyma..14G201600	Glyma..14G201600
Glyma..14G201700	Glyma..14G201700
Glyma..14G201800	Glyma..14G201800
Glyma..15G259500	Glyma..15G259500
Glyma..15G264400	Glyma..15G264400
Glyma..16G164200	Glyma..16G164200				Glyma.17G013600	Glyma.17G036200	Glyma.17G052900	Glyma.17G053000		Glyma.17G061400	Glyma.17G221400	Glyma.16G207500		Glyma.17G253800	Glyma.19G013400	Glyma.20G171900	Glyma.20G191800	Glyma.01G171100	Glyma.01G192500	Glyma.02G135100	Glyma.02G135200	Glyma.03G007700	Glyma.03G145600	Glyma.03G208100	Glyma.04G220600	Glyma.05G145600	Glyma.06G060100	Glyma.06G145300	Glyma.06G221700	Glyma.07G209900	Glyma.07G237400	Glyma.07G260300	Glyma.08G179700	Glyma.09G022400	Glyma.09G022500	Glyma.09G057100	Glyma.09G065800	Glyma.09G109800	Glyma.09G148600	Glyma.09G156700	Glyma.10G050800	Glyma.10G240300	Glyma.11G049600	Glyma.11G072000	Glyma.11G101200	Glyma.12G195500	Glyma.12G195600	Glyma.13G098400	Glyma.13G069400
Glyma..16G164400	Glyma..16G164400				61.5	0	0	0		0	0	0		0	0	0	0	0	4.1	0	0	0	2.7	0	0	0	0	0	0	0	0	193.6	0	0	0	0	0	0	0	0	0	0	4	0	0	10.9	0	0	1.3
Glyma..17G010900	Glyma..17G010900				40.4	0	0	0		0	0	0		0	0	0	0	0	0	0	0	0	0	0	0	0	0	0	0	0	0	213.9	0	0	0	0	0	0	0	0	0	0	0	0	0	0	0	0	5.9
Glyma..17G177800	Glyma..17G177800				11	0	0	0		0	0	0		0	0.6	6.9	0.9	0	0	0	0	0	0	0	0	0	0	6	0	0	0	43.2	30.1	1.8	0	0	0	0	0	0	0	0.6	2.3	0	1.3	4.5	0	0	1.7
Glyma..18G055300	Glyma..18G055300				40.7	0	0	0		0	0	0		0	0	0	0	0	0	0	0	0	0	0	0	0	0	0	0	0	0	167.6	0	0	0	0	0	0	3.2	0	0	0	4.9	0	0	3.9	0	0	5.5
Glyma..18G055400	Glyma..18G055400				37.1	0	0	0		0	0	0		0	2.4	0	0	0	0	0	0	0	0	0	0	0	0	0	0	0	0	180.9	0	0	0	0	0	0	0	0	0	0	4.7	0	0	3.7	0	0	6.8
Glyma..18G055500	Glyma..18G055500				5.8	0	0	0		0	0	0		0	0.5	10.5	0.8	0	0	0	0	0	0	0	0	0	0	5.5	0	0	0	27	12.9	0	0	0	0	0	1.6	1.2	0	1.2	1.5	0	0	5.3	0	0	1.7
Glyma..18G055600	Glyma..18G055600				52	0	0	0		0	0	0		0	0.7	0	0	0	3.3	0	0	0	0	0	0	0	0	0	0	0	0	173.4	0	0	0	0	0	0	1.8	0	0	0	4.2	0	0	5.3	0	0	4.8
Glyma..18G211000	Glyma..18G211000				43.2	0	0	0		0	0	0		1.1	0.5	0	0	0	1.2	0	0	0	0	0	0	0	0	0	0	0	0	172.1	0	0	0	0	0	0	0	0	0	0	8.5	0	0	5.3	0	0	7.7
Glyma..18G211100	Glyma..18G211100				11.6	0	0	0		0	0	0		0	0.6	18	0	0	0	0	0	0	0	0	0	0	0	9.3	0	0	0	33.2	24	1.2	0	0	0	0	0	1.4	0	0	0	0	1.4	5.5	0	0	1.3
Glyma..20G001400	Glyma..20G001400					Avg	Avg	Avg
Glyma..20G169200	Glyma..20G169200				Glyma.17G013600	37.6333	27.8667	35.6
Glyma..20G241800	Glyma..20G241800				Glyma.17G036200	0	0	0
Glyma..01G171100	#N/A				Glyma.17G052900	0	0	0
Glyma..01G192500	#N/A				Glyma.17G053000	0	0	0
Glyma..02G135100	#N/A				Glyma.17G061400	0	0	0
Glyma..02G135200	#N/A				Glyma.17G221400	0	0	0
Glyma..03G007700	#N/A				Glyma.16G207500	0	0	0
Glyma..03G145600	#N/A				Glyma.17G253800	0	0	0.366667
Glyma..03G208100	#N/A				Glyma.19G013400	0.2	0.966667	0.6
Glyma..04G220600	#N/A				Glyma.20G171900	2.3	3.5	6
Glyma..05G145600	#N/A				Glyma.20G191800	0.3	0.266667	0
Glyma..06G060100	#N/A				Glyma.01G171100	0	0	0
Glyma..06G145300	#N/A				Glyma.01G192500	1.36667	0	1.5
Glyma..06G221700	#N/A				Glyma.02G135100	0	0	0
Glyma..07G209900	#N/A				Glyma.02G135200	0	0	0
Glyma..07G237400	#N/A				Glyma.03G007700	0	0	0
Glyma..07G260300	#N/A				Glyma.03G145600	0.9	0	0
Glyma..08G179700	#N/A				Glyma.03G208100	0	0	0
Glyma..09G022400	#N/A				Glyma.04G220600	0	0	0
Glyma..09G022500	#N/A				Glyma.05G145600	0	0	0
Glyma..09G057100	#N/A				Glyma.06G060100	0	0	0
Glyma..09G065800	#N/A				Glyma.06G145300	2	1.83333	3.1
Glyma..09G109800	#N/A				Glyma.06G221700	0	0	0
Glyma..09G148600	#N/A				Glyma.07G209900	0	0	0
Glyma..09G156700	#N/A				Glyma.07G237400	0	0	0
Glyma..10G050800	#N/A				Glyma.07G260300	150.233	125.167	126.233
Glyma..10G240300	#N/A				Glyma.08G179700	10.0333	4.3	8
Glyma..11G049600	#N/A				Glyma.09G022400	0.6	0	0.4
Glyma..11G072000	#N/A				Glyma.09G022500	0	0	0
Glyma..11G101200	#N/A				Glyma.09G057100	0	0	0
Glyma..12G195500	#N/A				Glyma.09G065800	0	0	0
Glyma..12G195600	#N/A				Glyma.09G109800	0	0	0
Glyma..13G098400	#N/A				Glyma.09G148600	0	1.6	0.6
Glyma..13G069400	#N/A				Glyma.09G156700	0	0.4	0.466667
Glyma..13G106400	#N/A				Glyma.10G050800	0	0	0
Glyma..13G138300	#N/A				Glyma.10G240300	0.2	0.4	0
Glyma..13G167100	#N/A				Glyma.11G049600	2.1	3.7	4.23333
Glyma..13G172300	#N/A				Glyma.11G072000	0	0	0
Glyma..13G306900	#N/A				Glyma.11G101200	0.433333	0	0.466667
Glyma..13G307000	#N/A				Glyma.12G195500	5.13333	4.3	5.36667
Glyma..13G346100	#N/A				Glyma.12G195600	0	0	0
Glyma..14G070800	#N/A				Glyma.13G098400	0	0	0
Glyma..14G104400	#N/A				Glyma.13G069400	2.96667	4.66667	4.6
Glyma..14G221400	#N/A				Glyma.13G106400	0	0	0
Glyma..15G028200	#N/A				Glyma.13G138300	0	0	0
Glyma..15G052600	#N/A				Glyma.13G167100	0.4	1.3	1.66667
Glyma..15G052700	#N/A				Glyma.13G172300	0	0	0
Glyma..15G128700	#N/A				Glyma.13G306900	0	0	0.466667
Glyma..15G128800	#N/A				Glyma.13G307000	0	1.26667	1.9
Glyma..15G155700	#N/A				Glyma.13G346100	3.23333	2.63333	2.03333
Glyma..15G163500	#N/A				Glyma.14G070800	0	0	0
Glyma..16G055900	#N/A				Glyma.20G191800	0.3	0.266667	0
Glyma..16G207500	#N/A
Glyma..17G013600	#N/A
Glyma..17G036200	#N/A
Glyma..17G052900	#N/A
Glyma..17G053000	#N/A
Glyma..17G061400	#N/A
Glyma..17G221400	#N/A
Glyma..17G253800	#N/A
Glyma..19G013400	#N/A
Glyma..20G171900	#N/A
Glyma..20G191800	#N/A
[truncated: 8 more columns]
